# Supplementary material for: Evaluation of Lipid Changes During the Drying Process of Cordyceps sinensis by Ultra Performance Liquid Chromatography–Tandem Mass Spectrometry (UPLC-MS/MS)-Based Lipidomics Technique
Source: J Fungi (Basel). 2024 Dec 11;10(12):855. doi: 10.3390/jof10120855 (PMC11677378; doi:10.3390/jof10120855)
Supplement: Supplementary file 1 [file jof-10-00855-s001.zip]

Archive with 3 entries (3 files):
- Figure.S1.pdf
- Figure.S2.pdf
- supplementary tables.xlsx
