# Supplementary material for: Evaluation of Lipid Changes During the Drying Process of Cordyceps sinensis by Ultra Performance Liquid Chromatography–Tandem Mass Spectrometry (UPLC-MS/MS)-Based Lipidomics Technique
Source: J Fungi (Basel). 2024 Dec 11;10(12):855. doi: 10.3390/jof10120855 (PMC11677378; doi:10.3390/jof10120855)
Supplement: Supplementary file 1 [file jof-10-00855-s001.zip › supplementary tables.xlsx]

## Sheet: Table S1
Index	Name	concentration	Q1 (Da)	RT (min)	CV
LIPID-IS-P-15	CUDA	0.5uM	341.277	1.1	0.00831155
LIPID-IS-P-14	2-Chloro-L-phenylalanine	0.5uM	200.1	0.75	0.0143097
LIPID-IS-P-04	PG(12:0/12:0)	0.5uM	628.419	4.5	0.0186597
LIPID-IS-P-02	LPC(16:0)-d31	0.5uM	527.3	2.3	0.0248476
LIPID-IS-N-09	PE(16:0_d31/18:1)	0.5uM	747.5	6.75	0.0185627
LIPID-IS-N-06	PC(13:0/13:0)	0.5uM	694.5	5.15	0.0204656
LIPID-IS-N-04	PG(12:0/12:0)	0.5uM	609.377	4.45	0.0323076
LIPID-IS-N-01	LPE(0:0/14:0)	0.5uM	424.246	1.5	0.0382504

## Sheet: Table S2
Index	Compounds	Class I	Class II	Q1 (Da)	Molecular weight (Da)	Ionization model	Formula	cpd_ID	CK-1	CK-2	CK-3	DG-1	DG-2	DG-3	YG-1	YG-2	YG-3	HG-1	HG-2	HG-3	QC01	QC02	QC03	kegg_map
LIPID-P-0001	DL-Carnitine	FA	CAR	162.113	161.105	[M+H]+	C7H15NO3	C00318	5.91855e+06	5.42945e+06	5.38699e+06	4.70449e+06	4.81992e+06	4.38168e+06	3.98415e+06	4.6035e+06	4.52283e+06	3.55805e+06	3.79615e+06	3.80329e+06	4.51064e+06	4.72699e+06	4.78621e+06	ko04714,ko04976,ko05415
LIPID-P-0002	Carnitine C2:0	FA	CAR	204.124	203.116	[M+H]+	C9H17NO4	C02571	7.652e+06	7.21553e+06	7.36381e+06	1.09189e+07	1.13931e+07	1.00275e+07	1.27868e+07	1.41769e+07	1.41228e+07	1.06473e+07	1.05701e+07	1.08816e+07	9.95892e+06	1.05745e+07	1.04287e+07	ko04931
LIPID-P-0003	Carnitine C3:0	FA	CAR	218.14	217.131	[M+H]+	C10H19NO4	C03017	121492	115610	127288	264097	267156	261296	363371	370172	397085	224255	233514	262990	232048	255188	236085	-
LIPID-P-0004	Carnitine C4:0	FA	CAR	232.155	231.147	[M+H]+	C11H21NO4	C02862	1.36121e+06	1.27707e+06	1.36384e+06	1.72249e+06	1.76912e+06	1.58494e+06	1.1791e+06	1.25899e+06	1.29429e+06	1.12785e+06	1.15053e+06	1.20481e+06	1.36013e+06	1.38821e+06	1.37073e+06	-
LIPID-P-0005	Carnitine C5:0	FA	CAR	246.171	245.163	[M+H]+	C12H23NO4	C02301	791482	752382	695458	793585	821254	774357	724406	728621	740086	766185	782792	786522	759114	766193	759347	ko04714
LIPID-P-0006	Carnitine C4-OH	FA	CAR	248.15	247.142	[M+H]+	C11H21NO5	C02301	105814	97861.3	115108	115503	108106	111911	95589.1	100740	107756	84957.4	89978.4	103470	100246	108567	102151	ko04714
LIPID-P-0007	Carnitine C6:0	FA	CAR	260.187	259.178	[M+H]+	C13H25NO4	C02301	56341.8	68405.6	73728.8	62775.7	61473.5	68618.4	71888.2	64225.7	78242.8	34828.6	41000.9	57630.4	58386.6	60592.9	63562.5	ko04714
LIPID-P-0008	Carnitine C5-OH	FA	CAR	262.166	261.158	[M+H]+	C12H23NO5	C02301	229824	230697	243455	213736	201075	199235	218049	231521	235607	153882	163623	176843	191874	210611	206728	ko04714
LIPID-P-0011	Carnitine C6-2OH	FA	CAR	290.161	289.153	[M+H]+	C13H23NO6	C02301	288270	299122	351721	333153	333504	296980	288322	309488	320127	287938	313624	306735	298532	328955	314309	ko04714
LIPID-P-0016	Carnitine C12-OH	FA	CAR	360.276	359.267	[M+H]+	C19H37NO5	C02301	3.16661e+06	3.38926e+06	3.16576e+06	2.45679e+06	2.49876e+06	2.20262e+06	1.85669e+06	2.16443e+06	2.20573e+06	1.27436e+06	1.33457e+06	1.34619e+06	2.2113e+06	2.14791e+06	2.11546e+06	ko04714
LIPID-P-0024	Carnitine C20:0	FA	CAR	456.404	455.397	[M+H]+	C27H53NO4	C02301	35324.1	36943	34933.3	34577.2	31576.8	33355.5	33934.7	28775.1	43930.9	34195.4	25524.5	26256.5	29107.1	33721.6	34198.9	ko04714
LIPID-P-0026	Carnitine C3:1-2OH	FA	CAR	248.113	247.106	[M+H]+	C10H17NO6	C02301	84520.5	82442.9	79305.1	86445.5	95255.1	97227.9	76895.7	82661.8	84944	69045.9	68425.1	85509.7	71100.6	83266.2	81087.8	ko04714
LIPID-P-0027	Carnitine C4:1-2OH	FA	CAR	262.129	261.121	[M+H]+	C11H19NO6	C02301	207211	218799	219020	180149	181762	181074	190499	216621	208495	139951	151746	165102	167181	191830	182405	ko04714
LIPID-P-0028	Carnitine C5:1	FA	CAR	244.155	243.147	[M+H]+	C12H21NO4	C02301	388426	346888	384967	464798	498290	455209	335806	359082	377874	170711	181898	185216	358581	386110	366641	ko04714
LIPID-P-0029	Carnitine C6:1	FA	CAR	258.171	257.163	[M+H]+	C13H23NO4	C02301	14995.2	19622.9	22964.1	18475.3	17427.9	22660.3	19562.9	13553.7	15479.6	11257.9	18384.3	23322.2	15791	18320.5	15921.5	ko04714
LIPID-P-0052	Cholesterol	ST	Cho	369.4	386.355	[M-H2O+H]+	C27H46O	C00187	1.58298e+06	1.659e+06	1.61757e+06	2.00873e+06	2.00435e+06	2.01435e+06	1.70631e+06	1.68198e+06	1.59806e+06	516245	644062	600003	1.43596e+06	1.65317e+06	1.54413e+06	ko00100,ko00120,ko00140,ko00981,ko00984,ko00996,ko01066,ko01100,ko01120,ko04913,ko04925,ko04927,ko04934,ko04975,ko04976,ko04977,ko04979,ko05200,ko05217,ko05417
LIPID-P-0056	CE(16:0)	ST	CE	642.628	624.585	[M+NH4]+	C43H76O2	C11251	64598.7	101879	83188.3	95809.2	117105	89301.1	64305.4	77641.8	84958.5	35270	36614.3	39577.1	84493.5	91943.8	102917	-
LIPID-P-0066	CE(18:1)	ST	CE	668.644	650.6	[M+NH4]+	C45H78O2	C14641	98832.4	103446	126776	138677	165872	164643	127967	116516	150108	46825.2	65311	69273	142974	129725	134142	-
LIPID-P-0073	CE(18:2)	ST	CE	666.628	648.585	[M+NH4]+	C45H76O2	C15441	258595	188997	235991	247054	329219	294125	255199	216583	246490	147561	152302	172428	297932	226885	288206	-
LIPID-P-0094	SPH(d18:0)	SP	SPH	302.306	301.298	[M+H]+	C18H39NO2	C00836	95018.1	103011	97540.7	87353.3	75337.9	81368.7	79201	63592	82032.1	59678.8	76411.9	57724.4	61901.9	77173.8	69921.6	ko00600,ko01100,ko04071
LIPID-P-0096	SPH(d18:1)	SP	SPH	300.29	299.282	[M+H]+	C18H37NO2	C00836	44956.2	46148.4	51099.1	296426	280496	299011	67420.6	69829.3	78580.9	40617.7	41881.9	32495.3	110150	125957	126769	ko00600,ko01100,ko04071
LIPID-P-0109	Cer(d18:1/16:0)	SP	Cer-NS	520.509	537.512	[M-H2O+H]+	C34H67NO3	C00195	1.2253e+06	1.29451e+06	1.09005e+06	389418	359697	387389	389129	356789	383024	255347	252045	254799	492812	546551	532217	ko00600,ko01100,ko04071,ko04217,ko04722,ko04920,ko04931,ko04933,ko05140,ko05415
LIPID-P-0110	Cer(d18:1/17:0)	SP	Cer-NS	534.524	551.528	[M-H2O+H]+	C35H69NO3	C00195	67561.7	74402.4	65085	17642.4	13851.9	24409.2	23704.9	23159.3	23965.8	46137.1	36605.4	37964.8	39001.9	30359.2	42279	ko00600,ko01100,ko04071,ko04217,ko04722,ko04920,ko04931,ko04933,ko05140,ko05415
LIPID-P-0111	Cer(d18:1/18:0)	SP	Cer-NS	548.54	565.543	[M-H2O+H]+	C36H71NO3	C00195	79159.5	83163.6	78821.5	38686.1	61818.4	44794.9	49999.9	40085.5	48967.8	74437.8	42175.4	68370.5	76351.2	57571.6	41940.6	ko00600,ko01100,ko04071,ko04217,ko04722,ko04920,ko04931,ko04933,ko05140,ko05415
LIPID-P-0115	Cer(d18:1/22:0)	SP	Cer-NS	604.603	621.606	[M-H2O+H]+	C40H79NO3	C00195	60197.2	49502.7	55516.3	44578.7	68263.4	65038.2	56412.3	41962.6	52745.5	109855	51714.6	38556	90565.9	62900.9	55425.1	ko00600,ko01100,ko04071,ko04217,ko04722,ko04920,ko04931,ko04933,ko05140,ko05415
LIPID-P-0127	Cer(d16:1/18:0)	SP	Cer-NS	520.509	537.512	[M-H2O+H]+	C34H67NO3	C00195	62139.5	86006.8	83583.2	69605.5	79584.1	66226.1	67112.1	44815.7	45524.6	25272.7	14234.6	13155.5	49056.3	43311	49379.4	ko00600,ko01100,ko04071,ko04217,ko04722,ko04920,ko04931,ko04933,ko05140,ko05415
LIPID-P-0128	Cer(d16:1/20:0)	SP	Cer-NS	548.54	565.543	[M-H2O+H]+	C36H71NO3	C00195	251868	283474	239053	296030	320995	303236	151985	154476	187086	87508.1	66950	89456.4	225446	210034	190148	ko00600,ko01100,ko04071,ko04217,ko04722,ko04920,ko04931,ko04933,ko05140,ko05415
LIPID-P-0129	Cer(d16:1/22:0)	SP	Cer-NS	576.571	593.575	[M-H2O+H]+	C38H75NO3	C00195	141157	146183	142649	102865	122538	127262	111834	111758	102749	61507	51915.1	45529.7	108561	98721.8	107874	ko00600,ko01100,ko04071,ko04217,ko04722,ko04920,ko04931,ko04933,ko05140,ko05415
LIPID-P-0131	Cer(d16:1/24:0)	SP	Cer-NS	604.603	621.606	[M-H2O+H]+	C40H79NO3	C00195	36273.3	62594	35043.3	47473.3	44802.5	44537.6	43725.9	31134.9	42835	69386.5	31073	35497.3	61053	37450.2	38154.7	ko00600,ko01100,ko04071,ko04217,ko04722,ko04920,ko04931,ko04933,ko05140,ko05415
LIPID-P-0159	Coenzyme Q8	PR	CoQ	727.566	780.606	[M+H]+	C53H80O4	C17569	246985	223520	242029	171601	229900	229939	186697	284877	210892	54664.5	61852.1	75247.8	199118	223516	222178	-
LIPID-P-0160	Coenzyme Q9	PR	CoQ	795.629	794.621	[M+H]+	C54H82O4	C01967	9.19363e+06	1.10575e+07	9.19513e+06	7.76427e+06	9.03906e+06	1.07062e+07	7.28636e+06	6.95178e+06	7.38415e+06	2.07251e+06	2.00651e+06	1.98246e+06	8.12903e+06	7.7286e+06	7.80396e+06	-
LIPID-P-0161	Coenzyme Q10	PR	CoQ	863.691	862.684	[M+H]+	C59H90O4	C11378	442506	573569	504201	428934	468782	454363	405068	399183	463006	173203	160109	149935	399263	447043	419482	ko04216
LIPID-P-0169	DG(16:0_16:0)	GL	DG	586.55	568.507	[M+NH4]+	C35H68O5	C00165	3.79852e+06	2.8989e+06	2.53003e+06	4.47477e+06	5.08477e+06	4.57341e+06	3.13933e+06	3.0678e+06	3.43328e+06	3.94111e+06	2.8941e+06	3.04955e+06	4.19502e+06	3.03751e+06	3.84503e+06	ko01521,ko04010,ko04012,ko04014,ko04015,ko04020,ko04024,ko04062,ko04064,ko04066,ko04071,ko04072,ko04261,ko04270,ko04361,ko04370,ko04371,ko04540,ko04611,ko04613,ko04625,ko04650,ko04658,ko04659,ko04660,ko04662,ko04664,ko04666,ko04713,ko04714,ko04720,ko04722,ko04723,ko04724,ko04725,ko04726,ko04728,ko04730,ko04745,ko04750,ko04911,ko04912,ko04915,ko04916,ko04918,ko04919,ko04920,ko04921,ko04923,ko04925…
LIPID-P-0170	DG(14:0_18:0)	GL	DG	586.55	568.507	[M+NH4]+	C35H68O5	C00641	22332.2	27397.1	23373.2	30850.7	25435.4	31112.5	32273.4	22711.2	25413.1	41793	32484.2	32287.6	35857.2	24154.4	22555.8	ko00552,ko00561,ko00562,ko00564,ko01100,ko01110,ko04070,ko04730
LIPID-P-0171	DG(12:0_20:0)	GL	DG	586.55	568.507	[M+NH4]+	C35H68O5	C00641	55409	48390.3	32107.3	81885.4	58633.2	69667.6	52860.7	60270.7	53275.3	66247.3	42053.8	64854.3	64495.4	58837.2	58176.9	ko00552,ko00561,ko00562,ko00564,ko01100,ko01110,ko04070,ko04730
LIPID-P-0174	DG(16:0_18:0)	GL	DG	614.582	596.538	[M+NH4]+	C37H72O5	C00165	1.36538e+06	999315	1.24918e+06	1.0247e+06	1.29491e+06	1.86593e+06	1.36285e+06	1.13008e+06	1.55657e+06	1.96429e+06	1.12516e+06	1.31285e+06	1.67679e+06	1.30642e+06	1.61351e+06	ko01521,ko04010,ko04012,ko04014,ko04015,ko04020,ko04024,ko04062,ko04064,ko04066,ko04071,ko04072,ko04261,ko04270,ko04361,ko04370,ko04371,ko04540,ko04611,ko04613,ko04625,ko04650,ko04658,ko04659,ko04660,ko04662,ko04664,ko04666,ko04713,ko04714,ko04720,ko04722,ko04723,ko04724,ko04725,ko04726,ko04728,ko04730,ko04745,ko04750,ko04911,ko04912,ko04915,ko04916,ko04918,ko04919,ko04920,ko04921,ko04923,ko04925…
LIPID-P-0175	DG(14:0_20:0)	GL	DG	614.582	596.538	[M+NH4]+	C37H72O5	C00641	14142.6	29077.5	29677.9	17640	42228.4	34466	14361.7	27292.6	20546.7	40791.8	19616.7	25828.8	26369	27204.2	19868.5	ko00552,ko00561,ko00562,ko00564,ko01100,ko01110,ko04070,ko04730
LIPID-P-0178	DG(18:0_18:0)	GL	DG	642.613	624.569	[M+NH4]+	C39H76O5	C00641	1.85616e+06	1.13905e+06	655453	941756	1.67895e+06	877161	1.07242e+06	945348	1.14758e+06	1.575e+06	1.23078e+06	874649	1.50549e+06	932811	934574	ko00552,ko00561,ko00562,ko00564,ko01100,ko01110,ko04070,ko04730
LIPID-P-0191	DG(14:0_18:1)	GL	DG	584.535	566.491	[M+NH4]+	C35H66O5	C00641	31184.7	33551	21406.7	41673.9	40252.8	28950.2	27899.3	42208.4	40088	27842.3	72165.8	34389.8	42833.5	30218.7	29277.1	ko00552,ko00561,ko00562,ko00564,ko01100,ko01110,ko04070,ko04730
LIPID-P-0192	DG(16:0_16:1)	GL	DG	584.535	566.491	[M+NH4]+	C35H66O5	C00165	50858.7	55772	49353.7	103235	92691.2	81506.2	76878.6	54171.8	62224.8	81487.9	33260.3	68092.1	91512	65218.3	69799.6	ko01521,ko04010,ko04012,ko04014,ko04015,ko04020,ko04024,ko04062,ko04064,ko04066,ko04071,ko04072,ko04261,ko04270,ko04361,ko04370,ko04371,ko04540,ko04611,ko04613,ko04625,ko04650,ko04658,ko04659,ko04660,ko04662,ko04664,ko04666,ko04713,ko04714,ko04720,ko04722,ko04723,ko04724,ko04725,ko04726,ko04728,ko04730,ko04745,ko04750,ko04911,ko04912,ko04915,ko04916,ko04918,ko04919,ko04920,ko04921,ko04923,ko04925…
LIPID-P-0196	DG(16:0_18:1)	GL	DG	612.566	594.522	[M+NH4]+	C37H70O5	C13861	6.87311e+06	7.20119e+06	6.29136e+06	1.35531e+07	1.38296e+07	1.59667e+07	1.08334e+07	1.0359e+07	1.29155e+07	4.4088e+06	3.86673e+06	4.67734e+06	1.55941e+07	9.02814e+06	1.07214e+07	-
LIPID-P-0201	DG(18:0_18:1)	GL	DG	640.597	622.554	[M+NH4]+	C39H74O5	C00641	96588	86986.9	85906.9	177998	219230	122893	99273.2	108924	95261.9	132458	106601	70745.4	118305	111760	86184.6	ko00552,ko00561,ko00562,ko00564,ko01100,ko01110,ko04070,ko04730
LIPID-P-0213	DG(16:1_18:1)	GL	DG	610.55	592.507	[M+NH4]+	C37H68O5	C00641	495024	488009	460463	638664	743175	839269	672573	663969	719824	283499	208704	163821	675665	520579	560211	ko00552,ko00561,ko00562,ko00564,ko01100,ko01110,ko04070,ko04730
LIPID-P-0214	DG(16:0_18:2)	GL	DG	610.55	592.507	[M+NH4]+	C37H68O5	C00641	4.33758e+06	3.78773e+06	3.74539e+06	1.00463e+07	1.36877e+07	1.10012e+07	2.43044e+06	2.57487e+06	3.22884e+06	4.66367e+06	1.93501e+06	1.66867e+06	7.68997e+06	5.73806e+06	5.95412e+06	ko00552,ko00561,ko00562,ko00564,ko01100,ko01110,ko04070,ko04730
LIPID-P-0217	DG(18:0_18:2)	GL	DG	638.582	620.538	[M+NH4]+	C39H72O5	C00641	399208	401016	413586	888697	806527	747070	263627	217363	200691	482287	187269	179677	589669	416423	508490	ko00552,ko00561,ko00562,ko00564,ko01100,ko01110,ko04070,ko04730
LIPID-P-0218	DG(18:1_18:1)	GL	DG	638.582	620.538	[M+NH4]+	C39H72O5	C00641	1.76398e+07	2.02926e+07	1.62362e+07	3.63205e+07	3.52197e+07	3.37529e+07	3.07333e+07	3.62044e+07	3.57565e+07	6.95212e+06	5.34032e+06	5.87361e+06	3.17853e+07	2.39269e+07	2.40149e+07	ko00552,ko00561,ko00562,ko00564,ko01100,ko01110,ko04070,ko04730
LIPID-P-0219	DG(18:1_20:1)	GL	DG	666.613	648.569	[M+NH4]+	C41H76O5	C00165	28152.2	33505.5	21298.7	34324.3	59990.7	56605.6	35060.9	59453.8	30619.9	38908	16076	17205.4	41233.3	42171.7	31765.6	ko01521,ko04010,ko04012,ko04014,ko04015,ko04020,ko04024,ko04062,ko04064,ko04066,ko04071,ko04072,ko04261,ko04270,ko04361,ko04370,ko04371,ko04540,ko04611,ko04613,ko04625,ko04650,ko04658,ko04659,ko04660,ko04662,ko04664,ko04666,ko04713,ko04714,ko04720,ko04722,ko04723,ko04724,ko04725,ko04726,ko04728,ko04730,ko04745,ko04750,ko04911,ko04912,ko04915,ko04916,ko04918,ko04919,ko04920,ko04921,ko04923,ko04925…
LIPID-P-0224	DG(16:1_18:2)	GL	DG	608.535	590.491	[M+NH4]+	C37H66O5	C00641	352215	359169	353442	390146	558987	555016	246409	276984	290683	117165	127562	109451	380332	353845	316017	ko00552,ko00561,ko00562,ko00564,ko01100,ko01110,ko04070,ko04730
LIPID-P-0229	DG(18:1_18:2)	GL	DG	636.566	618.522	[M+NH4]+	C39H70O5	C00641	6.58868e+06	8.66028e+06	6.31107e+06	9.26076e+06	1.15606e+07	1.09705e+07	5.88652e+06	6.0229e+06	8.79154e+06	4.58542e+06	2.19875e+06	1.95696e+06	9.0304e+06	6.97494e+06	6.53267e+06	ko00552,ko00561,ko00562,ko00564,ko01100,ko01110,ko04070,ko04730
LIPID-P-0232	DG(18:2_20:1)	GL	DG	664.597	646.554	[M+NH4]+	C41H74O5	C00641	54152.7	55189.6	53130	80832.3	64151.2	65786.1	41941.8	32850.1	28778.3	41157.8	33995.2	18364	58131.9	48387.9	46301.4	ko00552,ko00561,ko00562,ko00564,ko01100,ko01110,ko04070,ko04730
LIPID-P-0240	DG(18:2_18:2)	GL	DG	634.55	616.507	[M+NH4]+	C39H68O5	C00641	1.99979e+07	2.40511e+07	2.17038e+07	2.20945e+07	2.87155e+07	2.78275e+07	1.43359e+07	7.28186e+06	1.64702e+07	1.21675e+07	7.77161e+06	5.45195e+06	2.14134e+07	1.76193e+07	1.92872e+07	ko00552,ko00561,ko00562,ko00564,ko01100,ko01110,ko04070,ko04730
LIPID-P-0274	MG(16:0)	GL	MG	348.321	330.277	[M+NH4]+	C19H38O4	C01885	528318	510081	457280	536346	539000	562617	497725	483620	502779	460645	455386	483956	487315	485809	524906	ko00561,ko01100,ko04714,ko04923,ko04975,ko04977
LIPID-P-0276	MG(18:0)	GL	MG	376.352	358.308	[M+NH4]+	C21H42O4	C01885	514916	489430	486505	467017	481595	512347	480151	439571	492422	405169	455285	450641	585028	497872	500969	ko00561,ko01100,ko04714,ko04923,ko04975,ko04977
LIPID-P-0282	MG(18:1)	GL	MG	374.336	356.293	[M+NH4]+	C21H40O4	C01885	24182.3	18349.2	24009.7	140773	142545	153341	62632.4	57914.3	61790.5	21812.8	24658.7	17291.4	77107	71710.5	74383	ko00561,ko01100,ko04714,ko04923,ko04975,ko04977
LIPID-P-0285	HexCer(d16:1/18:0)	SP	HexCer-NS	520.509	699.565	[M-H2O+H]+	C40H77NO8	C01190	83940.6	80482.6	59007.2	63485.1	58571.4	46830.2	54834.9	43049.5	46913.9	19242.2	23877.3	8706.32	53828.8	47467.6	51511.2	ko00600,ko01100
LIPID-P-0302	HexCer(d18:1/16:1)	SP	HexCer-NS	518.494	697.549	[M-H2O+H]+	C40H75NO8	C01190	47597.5	54759.4	37053	37449.2	56467.4	56864.7	51223.8	24721	26368.8	29158.8	29352.6	12991	33056.2	41269.5	31262.5	ko00600,ko01100
LIPID-P-0308	HexCer(d18:2/16:0)	SP	HexCer-NS	518.494	697.549	[M-H2O+H]+	C40H75NO8	C01190	86873.7	62068.6	77948.6	64310.4	68613.4	60795.8	49319	58453.9	56942.4	29081.1	20893.6	38764.7	79571.9	59140.5	73435.7	ko00600,ko01100
LIPID-P-0351	LPC(0:0/15:0)	GP	LPC	482.322	481.317	[M+H]+	C23H48NO7P	C04230	16293.8	15939	18844	927039	910406	885680	326096	349041	367867	11125.6	26374.8	31169.5	288415	335294	339764	ko00564,ko05231
LIPID-P-0355	LPC(0:0/17:0)	GP	LPC	510.356	509.348	[M+H]+	C25H52NO7P	C04230	35422.3	41886.4	42289.3	906925	880814	821803	564265	610107	624838	13692.4	43897.7	37833.5	427306	429079	436783	ko00564,ko05231
LIPID-P-0356	LPC(17:0/0:0)	GP	LPC	510.356	509.348	[M+H]+	C25H52NO7P	C04230	35879	45666.7	43314.5	975969	963874	945916	613135	661708	688959	21323.3	39158.4	21197.5	476101	456723	465402	ko00564,ko05231
LIPID-P-0359	LPC(0:0/19:0)	GP	LPC	538.388	537.379	[M+H]+	C27H56NO7P	C04230	5391.04	16773.2	12617.6	72458.6	66775.9	73448	25444	21663.7	30386.2	21560.3	12469.3	18840.9	30499.3	33320.9	33178.1	ko00564,ko05231
LIPID-P-0361	LPC(0:0/20:0)	GP	LPC	552.403	551.395	[M+H]+	C28H58NO7P	C04230	56393.8	63272.4	74831.8	178024	194138	203539	102649	98327.5	99287.6	39665.9	45176.4	59452.6	110732	108316	100721	ko00564,ko05231
LIPID-P-0362	LPC(20:0/0:0)	GP	LPC	552.403	551.395	[M+H]+	C28H58NO7P	C04230	56670.5	58882.1	63461.1	164646	169056	166596	90705.2	92919.9	91532.3	39229.7	42324.7	52502.7	92925	97103.6	95238.8	ko00564,ko05231
LIPID-P-0365	LPC(26:0/0:0)	GP	LPC	636.497	635.489	[M+H]+	C34H70NO7P	C04230	42450.2	47998.8	54541.2	36059.7	40613.2	36268.4	38586.7	47956.9	36032.3	18431.5	28208.9	44883.8	41287.1	40929.7	42743.8	ko00564,ko05231
LIPID-P-0370	LPC(0:0/18:1)	GP	LPC	522.356	521.348	[M+H]+	C26H52NO7P	C04230	126433	144800	134410	256689	254406	254095	67863.2	71139.1	85424.2	24115.9	27066.4	38919.1	120471	135915	146663	ko00564,ko05231
LIPID-P-0373	LPC(0:0/20:1)	GP	LPC	550.387	549.379	[M+H]+	C28H56NO7P	C04230	83013.5	91463.4	94641.1	1.21425e+06	1.25836e+06	1.16174e+06	761493	857175	851752	24857.5	26663.2	26555.2	610583	637242	613599	ko00564,ko05231
LIPID-P-0374	LPC(20:1/0:0)	GP	LPC	550.387	549.379	[M+H]+	C28H56NO7P	C04230	90018.1	96761.3	96523.3	1.30711e+06	1.2868e+06	1.2759e+06	807608	862670	900398	25923	28698.9	23899.3	622237	627303	637305	ko00564,ko05231
LIPID-P-0375	LPC(0:0/22:1)	GP	LPC	578.419	577.411	[M+H]+	C30H60NO7P	C04230	13626	8994.46	9466	51036	42715.4	71265.1	48277	39505.2	46702.5	8222.51	19784.1	17657.9	31008.4	28275	36383.5	ko00564,ko05231
LIPID-P-0377	LPC(24:1/0:0)	GP	LPC	606.45	605.442	[M+H]+	C32H64NO7P	C04230	45871.8	50410.5	50411	65701.4	85242.4	75105.2	63224.6	66573	62287.4	30910.9	31803.1	42791.5	72836.6	56470.5	57239.3	ko00564,ko05231
LIPID-P-0378	LPC(0:0/18:2)	GP	LPC	520.34	519.332	[M+H]+	C26H50NO7P	C04230	1.29033e+06	1492992	1.36265e+06	1.91071e+06	1.48849e+06	1.70885e+06	964401	1.05842e+06	1.0646e+06	166166	197215	194508	1.77362e+06	2.09754e+06	2.06369e+06	ko00564,ko05231
LIPID-P-0379	LPC(18:2/0:0)	GP	LPC	520.34	519.332	[M+H]+	C26H50NO7P	C04230	1.34313e+06	1.51376e+06	1.44904e+06	2.17346e+06	1.60372e+06	1.9184e+06	1.03206e+06	1.16254e+06	1.16965e+06	165074	186892	202612	1.85813e+06	2.18198e+06	2.15757e+06	ko00564,ko05231
LIPID-P-0381	LPC(20:2/0:0)	GP	LPC	548.372	547.364	[M+H]+	C28H54NO7P	C04230	104329	111555	99327.4	2.1962e+06	2.14425e+06	2.03012e+06	1.97658e+06	2.20833e+06	2.18456e+06	28297.6	45315	40095.9	1.07153e+06	1.15499e+06	1.19351e+06	ko00564,ko05231
LIPID-P-0383	LPC(18:3/0:0)	GP	LPC	518.325	517.317	[M+H]+	C26H48NO7P	C04230	2.15495e+06	2.16478e+06	2.19225e+06	4.92288e+06	4.59203e+06	4.65261e+06	2.62003e+06	2.87957e+06	3.01072e+06	226958	262612	255427	2.44506e+06	2.7324e+06	2.58557e+06	ko00564,ko05231
LIPID-P-0394	LPC(O-16:0)	GP	LPC-O	482.361	481.353	[M+H]+	C24H52NO6P	C04317	28155.3	34264.3	36054.3	80462.9	78661	80342.5	35941.1	34632.3	49135.3	23224.4	46514.2	17819.6	35267.2	41242.8	47188.7	ko00565,ko01100
LIPID-P-0395	LPC(O-18:0)	GP	LPC-O	510.392	509.385	[M+H]+	C26H56NO6P	C04317	1.68521e+06	1.77234e+06	1.90697e+06	1.73389e+06	1.68275e+06	1.62811e+06	955643	977578	997618	476034	406885	403893	1.21781e+06	1.19471e+06	1.19137e+06	ko00565,ko01100
LIPID-P-0396	LPC(O-20:0)	GP	LPC-O	538.424	537.416	[M+H]+	C28H60NO6P	C04317	416248	435867	482370	342731	355630	324567	237422	258909	256554	148503	115974	118819	347353	296665	285607	ko00565,ko01100
LIPID-P-0400	LPC(O-18:1)	GP	LPC-O	508.377	507.369	[M+H]+	C26H54NO6P	C04317	16218.8	17706.4	23413.5	53491	49340.2	56773.8	30166.4	21588.8	31143.2	19511	24293.3	12586	24551.3	31218.5	30704.9	ko00565,ko01100
LIPID-P-0401	LPC(O-20:1)	GP	LPC-O	536.408	535.4	[M+H]+	C28H58NO6P	C04317	70918.7	72410.2	92478.1	113827	101745	111919	47003.1	43119.6	48428	27015.6	29523.6	23928.4	60682.7	66572.5	66497	ko00565,ko01100
LIPID-P-0407	LPE(0:0/16:0)	GP	LPE	454.293	453.286	[M+H]+	C21H44NO7P	C04438	1.81355e+06	1.88496e+06	1.70496e+06	6.91371e+06	7.38121e+06	6.87053e+06	2.25813e+06	2.50414e+06	2.58827e+06	215824	227741	226905	3.29267e+06	3.22202e+06	3.35668e+06	ko00564
LIPID-P-0408	LPE(16:0/0:0)	GP	LPE	454.293	453.286	[M+H]+	C21H44NO7P	C04438	1.86607e+06	2.03767e+06	1.85219e+06	7.89301e+06	8.34324e+06	8.13955e+06	2.46901e+06	2.72558e+06	2.96488e+06	200524	220298	221760	3.81221e+06	3.75936e+06	3.81798e+06	ko00564
LIPID-P-0409	LPE(17:0/0:0)	GP	LPE	468.305	467.301	[M+H]+	C22H46NO7P	C04438	20465.5	34197.3	31972.2	168815	161565	160237	86232.5	85819.1	83070.7	10009.7	32056.7	18727.9	85405.4	84320.3	88794.1	ko00564
LIPID-P-0410	LPE(0:0/18:0)	GP	LPE	482.325	481.317	[M+H]+	C23H48NO7P	C04438	139914	150657	141775	1.16534e+06	1.18262e+06	1.14121e+06	506470	524937	542412	83045.2	56657.5	58311.2	564538	552458	565243	ko00564
LIPID-P-0411	LPE(18:0/0:0)	GP	LPE	482.325	481.317	[M+H]+	C23H48NO7P	C04438	140065	157314	138546	1.22693e+06	1.32774e+06	1.21588e+06	480204	512407	557994	77472.4	58652.5	64655.5	560616	558945	560654	ko00564
LIPID-P-0412	LPE(20:0/0:0)	GP	LPE	510.356	509.348	[M+H]+	C25H52NO7P	C04438	7577.54	11203.3	11179	18147.2	19959.5	15034.8	29688.2	10339.4	11768.6	18353.7	26346.7	22731.1	9029.4	12001.9	14842.8	ko00564
LIPID-P-0417	LPE(0:0/18:1)	GP	LPE	480.309	479.301	[M+H]+	C23H46NO7P	C04438	1.19647e+06	1.2249e+06	1.08511e+06	6.82128e+06	7.09951e+06	7.00725e+06	1.65473e+06	1.6927e+06	1.8197e+06	104413	111034	264397	2.9821e+06	2.79879e+06	2.78831e+06	ko00564
LIPID-P-0418	LPE(18:1/0:0)	GP	LPE	480.309	479.301	[M+H]+	C23H46NO7P	C04438	1.26502e+06	1.27021e+06	1.14948e+06	8.14447e+06	8.50427e+06	8.28614e+06	1.9312e+06	2.02849e+06	2.19405e+06	99694.4	112561	253650	3.37249e+06	3.24062e+06	3.28358e+06	ko00564
LIPID-P-0423	LPE(0:0/18:2)	GP	LPE	478.293	477.286	[M+H]+	C23H44NO7P	C04438	1.79016e+06	1.82032e+06	1.61282e+06	1.1417e+07	1.19726e+07	1.15294e+07	3.40927e+06	3.81338e+06	4.15406e+06	226951	246361	238858	5.04404e+06	4.75094e+06	4.90665e+06	ko00564
LIPID-P-0424	LPE(18:2/0:0)	GP	LPE	478.293	477.286	[M+H]+	C23H44NO7P	C04438	1.99293e+06	2.1856e+06	1.84471e+06	1.30898e+07	1.39269e+07	1.27235e+07	3.93523e+06	4.47546e+06	4.8443e+06	234688	242088	221964	5.7638e+06	5.20064e+06	5.83564e+06	ko00564
LIPID-P-0425	LPE(0:0/20:2)	GP	LPE	506.325	505.317	[M+H]+	C25H48NO7P	C04438	16374.7	24507.7	19165.2	129051	142785	136762	60817.1	61177.5	64940.6	11246.9	23195.6	12812.9	58089.9	59547.3	62755.3	ko00564
LIPID-P-0428	LPE(18:3/0:0)	GP	LPE	476.278	475.27	[M+H]+	C23H42NO7P	C04438	117714	136416	126630	185794	189011	200844	83514.7	84655.8	90909.6	12922.9	44338.4	13850.6	111571	111462	115457	ko00564
LIPID-P-0440	LPE(P-18:0)	GP	LPE-P	466.3	465.322	[M+H]+	C23H48NO6P	C04635	210209	198266	215536	369279	363911	360314	132652	139152	160813	187281	106170	97906.1	249707	217781	220897	ko00565,ko01100
LIPID-P-0441	LPE(P-20:0)	GP	LPE-P	494.3	493.353	[M+H]+	C25H52NO6P	C04635	62680.3	53392.3	56784.2	139034	137322	118386	48225.6	53599.3	61348.3	62771.7	34449.6	36847.8	101041	72622.5	75616.9	ko00565,ko01100
LIPID-P-0539	PC(O-18:0_18:1)	GP	PC-O	774.638	773.63	[M+H]+	C44H88NO7P	C05212	699758	687582	740208	717835	851325	720259	574778	589080	673214	240171	268969	294827	632408	622467	659161	ko00565,ko01100
LIPID-P-0544	PC(O-16:0_18:2)	GP	PC-O	744.591	743.583	[M+H]+	C42H82NO7P	C05212	676942	708780	683899	799009	839856	768565	608135	726622	719606	289360	299383	286657	630870	640179	640645	ko00565,ko01100
LIPID-P-0548	PC(O-18:1_24:1)	GP	PC-O	856.716	855.708	[M+H]+	C50H98NO7P	C05212	525242	484243	516755	609675	620071	656040	496908	611949	578504	183214	142950	185423	511456	450747	432722	ko00565,ko01100
LIPID-P-0551	PC(O-18:0_20:3)	GP	PC-O	798.638	797.63	[M+H]+	C46H88NO7P	C05212	417025	432332	471504	523520	646568	537109	401433	440852	468739	157373	170175	180405	347332	390621	411515	ko00565,ko01100
LIPID-P-0555	PC(O-18:0_20:4)	GP	PC-O	796.622	795.614	[M+H]+	C46H86NO7P	C05212	151542	204942	182129	193039	211714	178174	159190	120117	200267	42235.2	62340.2	41008.4	151400	166142	142104	ko00565,ko01100
LIPID-P-0631	PE(P-18:0_18:0)	GP	PE-P	732.591	731.583	[M+H]+	C41H82NO7P	C04756	81913.8	93995.5	71081.9	98390	109361	91501	67478.3	93123.1	79992.1	57001.5	54329.4	52698.4	95765.5	83174.9	96243.2	ko00565,ko01100
LIPID-P-0642	PE(P-18:1_18:1)	GP	PE-P	728.559	727.552	[M+H]+	C41H78NO7P	C04756	48779.7	60557.5	52085.2	77491	85352.7	85898.1	65861.1	59917.9	65669.1	61661.3	41331.5	72778.1	57609.6	60534.5	79530.5	ko00565,ko01100
LIPID-P-0646	PE(P-15:0_20:3)	GP	PE-P	712.528	711.52	[M+H]+	C40H74NO7P	C04756	35923.3	58370	42589.2	56751.1	55550.4	48711.2	47023.8	51134	44382.3	28181.1	36232.6	18694.9	26715.3	44134.2	39945.9	ko00565,ko01100
LIPID-P-0648	PE(P-17:0_20:3)	GP	PE-P	740.559	739.552	[M+H]+	C42H78NO7P	C04756	682559	469578	405239	447436	443274	480935	245109	244965	71740.2	136463	200317	219376	470824	398051	392702	ko00565,ko01100
LIPID-P-0649	PE(P-18:0_20:3)	GP	PE-P	754.575	753.567	[M+H]+	C43H80NO7P	C04756	40935.1	45434.6	41407.7	41521	53511.3	54413.3	36416.6	38414.5	46540.4	30297.7	42289.3	49763.3	45014.5	39921.5	42678.6	ko00565,ko01100
LIPID-P-0658	PE(P-18:1_20:4)	GP	PE-P	750.544	749.536	[M+H]+	C43H76NO7P	C04756	55384.6	73390.4	70321.6	66303.6	99931.4	77866.7	102861	64812.8	75829.3	98716.2	92341.5	86361.5	94533.9	61645.1	89495.4	ko00565,ko01100
LIPID-P-0729	SM(d18:0/14:0)	SP	SM	677.56	676.552	[M+H]+	C37H77N2O6P	C00550	164123	164501	170975	80001.8	107432	95834.2	53978.8	38957.4	46901.4	41307.3	41824.5	48383.3	68839.9	63288.5	63053.3	ko00600,ko01100,ko04071,ko04217
LIPID-P-0732	SM(d18:0/18:0)	SP	SM	733.622	732.615	[M+H]+	C41H85N2O6P	C00550	456551	492986	435671	289829	286153	277042	184409	180145	149800	136229	136102	123990	284181	279132	272752	ko00600,ko01100,ko04071,ko04217
LIPID-P-0749	SM(d18:2/14:0)	SP	SM	673.528	672.521	[M+H]+	C37H73N2O6P	C00550	256752	305215	271166	123926	128576	143745	84887.1	83374	125049	64405.7	77536.4	70777.8	159129	161249	130035	ko00600,ko01100,ko04071,ko04217
LIPID-P-0755	SM(d18:1/21:1)	SP	SM	771.638	770.63	[M+H]+	C44H87N2O6P	C00550	630209	700018	659295	532794	534567	515716	554998	542921	565472	160252	183267	211639	476361	507695	454529	ko00600,ko01100,ko04071,ko04217
LIPID-P-0768	SM(d18:2/24:3)	SP	SM	807.638	806.63	[M+H]+	C47H87N2O6P	C00550	38861.9	60664.7	45535.4	38063.4	36502.9	61408.5	34475.2	38387.3	50319.6	28009.6	8778.72	27799.9	44652.3	41400.2	47166.8	ko00600,ko01100,ko04071,ko04217
LIPID-P-0788	TG(16:0_16:0_16:0)	GL	TG	824.771	806.736	[M+NH4]+	C51H98O6	C00422	2.31146e+06	2.19431e+06	2.46671e+06	4.21797e+06	4.2734e+06	4.84696e+06	2.68059e+06	3.17516e+06	3.01317e+06	2.45343e+06	2.33279e+06	1.77981e+06	3.3763e+06	3.4491e+06	3.01202e+06	ko00561,ko01100,ko04714,ko04923,ko04931,ko04975,ko04977,ko04979,ko05417
LIPID-P-0793	TG(16:0_16:0_18:0)	GL	TG	852.802	834.768	[M+NH4]+	C53H102O6	C00422	4.36526e+06	3.9336e+06	3.31486e+06	3.78755e+06	3.9781e+06	4.13803e+06	3.63895e+06	3.77353e+06	3.71023e+06	3.53177e+06	2.81262e+06	3.22048e+06	3.49175e+06	3.29611e+06	3.46461e+06	ko00561,ko01100,ko04714,ko04923,ko04931,ko04975,ko04977,ko04979,ko05417
LIPID-P-0797	TG(16:0_18:0_18:0)	GL	TG	880.831	862.799	[M+NH4]+	C55H106O6	C00422	1.15481e+06	977265	849999	955125	1.11765e+06	1.0329e+06	887431	958298	973613	1.10615e+06	783231	753520	1.15436e+06	887032	1.04136e+06	ko00561,ko01100,ko04714,ko04923,ko04931,ko04975,ko04977,ko04979,ko05417
LIPID-P-0802	TG(17:0_18:0_18:0)	GL	TG	894.85	876.815	[M+NH4]+	C56H108O6	C00422	35584.6	38521.2	32514.8	32858.2	23702.9	23346.5	30805.6	30538.9	31918.9	24703.1	25542.1	26790.2	31436.1	27059.4	36252.8	ko00561,ko01100,ko04714,ko04923,ko04931,ko04975,ko04977,ko04979,ko05417
LIPID-P-0804	TG(18:0_18:0_18:0)	GL	TG	908.865	890.83	[M+NH4]+	C57H110O6	C00422	539352	502937	567145	489791	484916	453354	480884	460570	495479	788381	453443	458235	818614	473602	556693	ko00561,ko01100,ko04714,ko04923,ko04931,ko04975,ko04977,ko04979,ko05417
LIPID-P-0828	TG(10:0_16:0_18:1)	GL	TG	766.692	748.658	[M+NH4]+	C47H88O6	C00422	358496	387807	432136	279622	275049	233813	222727	174572	207185	128981	113960	114370	294625	236274	278147	ko00561,ko01100,ko04714,ko04923,ko04931,ko04975,ko04977,ko04979,ko05417
LIPID-P-0833	TG(12:0_16:0_18:1)	GL	TG	794.724	776.689	[M+NH4]+	C49H92O6	C00422	775689	753018	659824	418131	372853	394496	245019	239396	281396	220028	203094	241979	460158	439413	461544	ko00561,ko01100,ko04714,ko04923,ko04931,ko04975,ko04977,ko04979,ko05417
LIPID-P-0835	TG(15:0_16:0_16:1)	GL	TG	808.737	790.705	[M+NH4]+	C50H94O6	C00422	179851	167421	178040	237995	212187	190934	151079	127664	130521	366740	170994	137849	267191	190883	202227	ko00561,ko01100,ko04714,ko04923,ko04931,ko04975,ko04977,ko04979,ko05417
LIPID-P-0837	TG(16:0_16:0_16:1)	GL	TG	822.755	804.721	[M+NH4]+	C51H96O6	C00422	432976	460730	442640	393484	439555	457737	429508	383457	367806	533945	261703	263120	520470	428567	421916	ko00561,ko01100,ko04714,ko04923,ko04931,ko04975,ko04977,ko04979,ko05417
LIPID-P-0838	TG(14:0_16:0_18:1)	GL	TG	822.755	804.721	[M+NH4]+	C51H96O6	C00422	1.60686e+06	1.69869e+06	1.3452e+06	996043	1.09849e+06	1.08286e+06	914119	835177	1.17885e+06	796583	656322	720685	1.19282e+06	1.2191e+06	1.17875e+06	ko00561,ko01100,ko04714,ko04923,ko04931,ko04975,ko04977,ko04979,ko05417
LIPID-P-0841	TG(15:0_16:0_18:1)	GL	TG	836.77	818.736	[M+NH4]+	C52H98O6	C00422	765190	876427	801101	646261	634119	729856	480572	627075	517570	358447	301079	273639	603639	609359	608470	ko00561,ko01100,ko04714,ko04923,ko04931,ko04975,ko04977,ko04979,ko05417
LIPID-P-0842	TG(16:0_16:0_18:1)	GL	TG	850.786	832.752	[M+NH4]+	C53H100O6	C00422	2.46004e+07	2.81497e+07	2.20502e+07	2.78144e+07	3.00166e+07	2.90075e+07	2.12281e+07	2.44743e+07	2.37574e+07	1.06921e+07	1.38049e+07	1.00788e+07	2.55807e+07	2.53536e+07	2.68793e+07	ko00561,ko01100,ko04714,ko04923,ko04931,ko04975,ko04977,ko04979,ko05417
LIPID-P-0846	TG(16:0_18:0_18:1)	GL	TG	878.817	860.783	[M+NH4]+	C55H104O6	C00422	2.84614e+06	3.24644e+06	2.86572e+06	3.4652e+06	3.91884e+06	4.00746e+06	3.70938e+06	4.00231e+06	4.01817e+06	972615	828697	751413	3.64727e+06	3.0974e+06	3.236e+06	ko00561,ko01100,ko04714,ko04923,ko04931,ko04975,ko04977,ko04979,ko05417
LIPID-P-0852	TG(18:0_18:0_18:1)	GL	TG	906.849	888.815	[M+NH4]+	C57H108O6	C00422	155916	191806	167672	176083	211511	180166	194264	269766	184871	96351.8	50363.1	50676.7	199043	188330	172351	ko00561,ko01100,ko04714,ko04923,ko04931,ko04975,ko04977,ko04979,ko05417
LIPID-P-0853	TG(16:0_20:0_18:1)	GL	TG	906.846	888.815	[M+NH4]+	C57H108O6	C00422	307066	353316	301310	401030	448279	429005	434628	434899	395516	92693.7	88884.6	88595.8	402918	332383	330383	ko00561,ko01100,ko04714,ko04923,ko04931,ko04975,ko04977,ko04979,ko05417
LIPID-P-0854	TG(15:0_16:0_24:1)	GL	TG	920.858	902.83	[M+NH4]+	C58H110O6	C00422	40271.9	49834.9	41713.4	46035.7	38067.1	36170.3	40696.9	36907.3	37665.4	13859.4	9150.49	20589.7	34114.2	29574.8	31444.3	ko00561,ko01100,ko04714,ko04923,ko04931,ko04975,ko04977,ko04979,ko05417
LIPID-P-0855	TG(16:0_18:1_21:0)	GL	TG	920.855	902.83	[M+NH4]+	C58H110O6	C00422	35837.3	48336.2	45722.5	25870.4	27933.3	48175.2	25126.5	29108.2	33457.2	17233.5	18703.5	13055.8	34522.2	25203.1	28867	ko00561,ko01100,ko04714,ko04923,ko04931,ko04975,ko04977,ko04979,ko05417
LIPID-P-0858	TG(16:0_18:1_22:0)	GL	TG	934.88	916.846	[M+NH4]+	C59H112O6	C00422	81838.3	119433	85752.4	67412.3	83532.6	82539.6	89816.3	76397.3	90578.9	34126.7	30679.7	25587.7	77447.9	70449.5	82516.5	ko00561,ko01100,ko04714,ko04923,ko04931,ko04975,ko04977,ko04979,ko05417
LIPID-P-0861	TG(15:0_24:0_18:1)	GL	TG	948.888	930.862	[M+NH4]+	C60H114O6	C00422	26073.6	37703.7	30880.5	24705.9	28589.1	60681.2	27334.5	39217.2	34114.6	9092.37	17845.1	35063.7	26496.4	24445.2	29267	ko00561,ko01100,ko04714,ko04923,ko04931,ko04975,ko04977,ko04979,ko05417
LIPID-P-0865	TG(16:0_24:0_18:1)	GL	TG	962.911	944.877	[M+NH4]+	C61H116O6	C00422	87278.9	90454.9	84083.4	68003.6	69197.1	72350.7	71703.8	96141.5	85043.2	30382	40052.3	24546.4	77293	70804.4	73654.6	ko00561,ko01100,ko04714,ko04923,ko04931,ko04975,ko04977,ko04979,ko05417
LIPID-P-0878	TG(8:0_16:1_18:1)	GL	TG	736.646	718.611	[M+NH4]+	C45H82O6	C00422	53242.8	49375.9	44740.7	47876.2	58823.2	51012.4	57386.2	64320.2	63424.9	36547.2	30686	23157.6	48394.7	30083.6	41022.4	ko00561,ko01100,ko04714,ko04923,ko04931,ko04975,ko04977,ko04979,ko05417
LIPID-P-0884	TG(14:0_14:1_16:1)	GL	TG	764.673	746.642	[M+NH4]+	C47H86O6	C00422	277360	291414	275187	231211	152532	190352	129355	165645	171356	176529	113527	108252	254767	179726	149404	ko00561,ko01100,ko04714,ko04923,ko04931,ko04975,ko04977,ko04979,ko05417
LIPID-P-0885	TG(10:0_16:0_18:2)	GL	TG	764.672	746.642	[M+NH4]+	C47H86O6	C00422	264174	335360	249759	188879	210671	242835	137871	122848	163017	119430	103021	95035.3	203707	224640	195622	ko00561,ko01100,ko04714,ko04923,ko04931,ko04975,ko04977,ko04979,ko05417
LIPID-P-0892	TG(14:1_16:0_16:1)	GL	TG	792.708	774.674	[M+NH4]+	C49H90O6	C00422	671634	677627	647344	390258	411264	435928	280765	273895	284205	348041	168490	201444	416951	485306	348293	ko00561,ko01100,ko04714,ko04923,ko04931,ko04975,ko04977,ko04979,ko05417
LIPID-P-0894	TG(14:0_14:1_18:1)	GL	TG	792.708	774.674	[M+NH4]+	C49H90O6	C00422	4.1517e+06	4.4245e+06	4.50627e+06	2.32957e+06	2.94213e+06	2.77086e+06	2.20708e+06	2.24527e+06	2.60413e+06	1.16415e+06	1.08696e+06	1.08495e+06	2.78556e+06	2.93926e+06	2.67315e+06	ko00561,ko01100,ko04714,ko04923,ko04931,ko04975,ko04977,ko04979,ko05417
LIPID-P-0899	TG(15:0_16:1_16:1)	GL	TG	806.724	788.689	[M+NH4]+	C50H92O6	C00422	62293.4	72710.5	62918.8	84070.1	102778	71935.4	53164.1	52095.1	61673	91691.1	31722.3	52939.2	85139.9	61268.7	75360.9	ko00561,ko01100,ko04714,ko04923,ko04931,ko04975,ko04977,ko04979,ko05417
LIPID-P-0901	TG(16:0_16:1_16:1)	GL	TG	820.739	802.705	[M+NH4]+	C51H94O6	C00422	5.03959e+06	5.06386e+06	5.15281e+06	3.2562e+06	3.51599e+06	3.69627e+06	2.72827e+06	2.09436e+06	2.7734e+06	2.37866e+06	1.68142e+06	1.91569e+06	3.60381e+06	3.25698e+06	3.31174e+06	ko00561,ko01100,ko04714,ko04923,ko04931,ko04975,ko04977,ko04979,ko05417
LIPID-P-0902	TG(14:0_16:0_18:2)	GL	TG	820.739	802.705	[M+NH4]+	C51H94O6	C00422	790877	669618	698040	513817	438811	634136	572604	358003	441148	419964	252526	303254	502548	556069	465574	ko00561,ko01100,ko04714,ko04923,ko04931,ko04975,ko04977,ko04979,ko05417
LIPID-P-0903	TG(14:0_16:1_18:1)	GL	TG	820.739	802.705	[M+NH4]+	C51H94O6	C00422	8.81597e+06	9.61485e+06	9.04373e+06	5.01058e+06	4.84036e+06	5.30233e+06	3.69812e+06	2.82199e+06	3.38192e+06	3.04193e+06	2.56903e+06	2.65014e+06	5.17484e+06	5.07958e+06	5.46859e+06	ko00561,ko01100,ko04714,ko04923,ko04931,ko04975,ko04977,ko04979,ko05417
LIPID-P-0907	TG(15:0_16:0_18:2)	GL	TG	834.755	816.721	[M+NH4]+	C52H96O6	C00422	614557	695903	562890	512724	455515	529376	501424	458358	554749	238035	192970	187803	548885	444664	458159	ko00561,ko01100,ko04714,ko04923,ko04931,ko04975,ko04977,ko04979,ko05417
LIPID-P-0908	TG(15:0_16:1_18:1)	GL	TG	834.755	816.721	[M+NH4]+	C52H96O6	C00422	871414	1.30547e+06	1.08799e+06	953069	902788	1.02582e+06	756036	921363	823841	421090	248642	363346	890755	742355	914757	ko00561,ko01100,ko04714,ko04923,ko04931,ko04975,ko04977,ko04979,ko05417
LIPID-P-0909	TG(16:0_16:1_18:1)	GL	TG	848.771	830.736	[M+NH4]+	C53H98O6	C00422	2.04634e+07	2.47035e+07	2.07176e+07	1.57365e+07	1.56958e+07	1.56476e+07	1.33752e+07	1.41717e+07	1.33224e+07	9.77233e+06	8.42787e+06	8.22812e+06	1.56347e+07	1.77789e+07	1.83945e+07	ko00561,ko01100,ko04714,ko04923,ko04931,ko04975,ko04977,ko04979,ko05417
LIPID-P-0911	TG(14:0_18:0_18:2)	GL	TG	848.771	830.736	[M+NH4]+	C53H98O6	C00422	3.53303e+06	5.53379e+06	4.09187e+06	2.92151e+06	2.64314e+06	3.04397e+06	2.14375e+06	2.28528e+06	2.46024e+06	2.0407e+06	1.40088e+06	1.66606e+06	2.92745e+06	3.21448e+06	3.23682e+06	ko00561,ko01100,ko04714,ko04923,ko04931,ko04975,ko04977,ko04979,ko05417
LIPID-P-0913	TG(15:0_17:0_19:2)	GL	TG	862.785	844.752	[M+NH4]+	C54H100O6	C00422	5.04182e+06	6.66013e+06	6.18032e+06	4.44323e+06	4.45604e+06	4.28422e+06	3.64997e+06	3.61102e+06	4.16117e+06	1.9295e+06	1.8328e+06	1.71828e+06	3.93228e+06	4.03282e+06	4.65879e+06	ko00561,ko01100,ko04714,ko04923,ko04931,ko04975,ko04977,ko04979,ko05417
LIPID-P-0914	TG(16:0_17:1_18:1)	GL	TG	862.785	844.752	[M+NH4]+	C54H100O6	C00422	3.06838e+06	3.87751e+06	3.73399e+06	3.03785e+06	2.63298e+06	2.90269e+06	1.79075e+06	1.97708e+06	1.68971e+06	1.36531e+06	1.21809e+06	1.02708e+06	2.58419e+06	2.57329e+06	2.78949e+06	ko00561,ko01100,ko04714,ko04923,ko04931,ko04975,ko04977,ko04979,ko05417
LIPID-P-0915	TG(16:0_18:1_18:1)	GL	TG	876.802	858.768	[M+NH4]+	C55H102O6	C00422	2.13902e+08	2.43333e+08	2.21747e+08	1.92493e+08	1.93279e+08	2.1718e+08	1.91765e+08	1.93588e+08	2.03589e+08	1.15635e+08	1.07749e+08	9.64738e+07	2.03563e+08	1.99632e+08	2.05183e+08	ko00561,ko01100,ko04714,ko04923,ko04931,ko04975,ko04977,ko04979,ko05417
LIPID-P-0919	TG(16:0_18:0_18:2)	GL	TG	876.79	858.768	[M+NH4]+	C55H102O6	C00422	1.31618e+06	1.70748e+06	1.44773e+06	1.38621e+06	1.55041e+06	1.53806e+06	1.50048e+06	1.34729e+06	1.54872e+06	614536	640886	466208	1.40119e+06	1.28756e+06	1.26933e+06	ko00561,ko01100,ko04714,ko04923,ko04931,ko04975,ko04977,ko04979,ko05417
LIPID-P-0920	TG(16:0_16:1_20:1)	GL	TG	876.802	858.768	[M+NH4]+	C55H102O6	C00422	70707.8	52496.5	64402.1	59855.6	49375.2	95648.2	70715.3	48545.2	48504.5	33910.5	37965	36717.9	45757.4	58856.6	63357.4	ko00561,ko01100,ko04714,ko04923,ko04931,ko04975,ko04977,ko04979,ko05417
LIPID-P-0921	TG(17:0_18:1_18:1)	GL	TG	890.786	872.783	[M+NH4]+	C56H104O6	C00422	4.41815e+06	5.65322e+06	4.87267e+06	3.61634e+06	3.71543e+06	3.81236e+06	3.17452e+06	3.40373e+06	3.02387e+06	1.4297e+06	1.42334e+06	1.38678e+06	3.85419e+06	3.73772e+06	3.43554e+06	ko00561,ko01100,ko04714,ko04923,ko04931,ko04975,ko04977,ko04979,ko05417
LIPID-P-0922	TG(16:0_18:1_19:1)	GL	TG	890.816	872.783	[M+NH4]+	C56H104O6	C00422	430373	574321	501752	271650	328067	308124	244727	280183	288352	147597	139588	129613	420315	344342	319445	ko00561,ko01100,ko04714,ko04923,ko04931,ko04975,ko04977,ko04979,ko05417
LIPID-P-0924	TG(16:0_18:1_20:1)	GL	TG	904.836	886.799	[M+NH4]+	C57H106O6	C00422	4.75253e+06	5.79605e+06	5.24908e+06	4.13455e+06	4.06341e+06	4.86971e+06	3.94204e+06	3.3336e+06	4.08069e+06	1.68573e+06	1.69819e+06	1.57965e+06	4.1594e+06	4.09088e+06	4.28396e+06	ko00561,ko01100,ko04714,ko04923,ko04931,ko04975,ko04977,ko04979,ko05417
LIPID-P-0925	TG(16:1_18:0_20:1)	GL	TG	904.812	886.799	[M+NH4]+	C57H106O6	C00422	6.7352e+06	8.17072e+06	8.4042e+06	5.65021e+06	6.35733e+06	7.03321e+06	5.62831e+06	4.8372e+06	6.05646e+06	2.39405e+06	2.14108e+06	2.18954e+06	5.86337e+06	6.02228e+06	6.15465e+06	ko00561,ko01100,ko04714,ko04923,ko04931,ko04975,ko04977,ko04979,ko05417
LIPID-P-0926	TG(18:0_18:1_18:1)	GL	TG	904.833	886.799	[M+NH4]+	C57H106O6	C00422	4.13094e+07	5.11589e+07	4.99431e+07	4.07404e+07	4.98085e+07	4.78167e+07	3.7062e+07	3.5146e+07	4.46313e+07	2.00482e+07	1.8698e+07	2.00368e+07	4.68754e+07	4.38895e+07	4.64014e+07	ko00561,ko01100,ko04714,ko04923,ko04931,ko04975,ko04977,ko04979,ko05417
LIPID-P-0928	TG(15:0_18:1_22:1)	GL	TG	918.842	900.815	[M+NH4]+	C58H108O6	C00422	535693	555829	391767	273034	334502	317881	294414	275599	299417	114019	121960	169357	277976	299623	264978	ko00561,ko01100,ko04714,ko04923,ko04931,ko04975,ko04977,ko04979,ko05417
LIPID-P-0933	TG(18:0_18:1_20:1)	GL	TG	932.866	914.83	[M+NH4]+	C59H110O6	C00422	87663.5	114824	82246.1	86920.4	96657.1	85881	76975.5	112940	87728.7	31134.9	35869.9	26770.6	75083.8	82335.3	70537.5	ko00561,ko01100,ko04714,ko04923,ko04931,ko04975,ko04977,ko04979,ko05417
LIPID-P-0934	TG(18:0_18:2_20:0)	GL	TG	932.865	914.83	[M+NH4]+	C59H110O6	C00422	2.48391e+06	2.64474e+06	2.13125e+06	1.57733e+06	1.90075e+06	1.86909e+06	1.53891e+06	1.8228e+06	1.88771e+06	664521	564272	614731	2.06916e+06	1.64912e+06	1.75331e+06	ko00561,ko01100,ko04714,ko04923,ko04931,ko04975,ko04977,ko04979,ko05417
LIPID-P-0935	TG(16:0_18:1_22:1)	GL	TG	932.86	914.83	[M+NH4]+	C59H110O6	C00422	214238	237011	196575	169356	167818	157583	134827	223682	158243	60285.6	66328.8	53214.9	177153	159757	154604	ko00561,ko01100,ko04714,ko04923,ko04931,ko04975,ko04977,ko04979,ko05417
LIPID-P-0937	TG(15:0_18:1_24:1)	GL	TG	946.872	928.846	[M+NH4]+	C60H112O6	C00422	585417	688928	636034	429824	471136	460013	394666	413441	471644	179080	143671	185192	523595	355237	452819	ko00561,ko01100,ko04714,ko04923,ko04931,ko04975,ko04977,ko04979,ko05417
LIPID-P-0939	TG(22:0_18:1_18:1)	GL	TG	960.892	942.862	[M+NH4]+	C61H114O6	C00422	877997	854388	944224	535765	638244	604665	604161	636667	589670	282747	213002	227304	623907	546623	583912	ko00561,ko01100,ko04714,ko04923,ko04931,ko04975,ko04977,ko04979,ko05417
LIPID-P-0942	TG(16:0_18:1_24:1)	GL	TG	960.886	942.862	[M+NH4]+	C61H114O6	C00422	234341	262366	276980	155017	176541	152894	172220	193796	193893	63581	60441	60749.3	194196	162116	193904	ko00561,ko01100,ko04714,ko04923,ko04931,ko04975,ko04977,ko04979,ko05417
LIPID-P-0944	TG(23:0_18:1_18:1)	GL	TG	974.902	956.877	[M+NH4]+	C62H116O6	C00422	338611	376812	334873	226882	275386	259640	255584	280661	245186	126031	125000	119886	287206	227313	280718	ko00561,ko01100,ko04714,ko04923,ko04931,ko04975,ko04977,ko04979,ko05417
LIPID-P-0945	TG(24:0_18:1_18:1)	GL	TG	988.924	970.893	[M+NH4]+	C63H118O6	C00422	730494	733174	679579	523963	565433	582034	455429	554450	519780	264783	223905	202249	566382	540300	614763	ko00561,ko01100,ko04714,ko04923,ko04931,ko04975,ko04977,ko04979,ko05417
LIPID-P-0956	TG(8:0_18:1_18:2)	GL	TG	762.657	744.627	[M+NH4]+	C47H84O6	C00422	115818	129458	118148	89165.1	99533.2	97598.4	133595	108396	133715	200411	80801.3	65719.7	132068	91613	116575	ko00561,ko01100,ko04714,ko04923,ko04931,ko04975,ko04977,ko04979,ko05417
LIPID-P-0957	TG(10:0_16:0_18:3)	GL	TG	762.659	744.627	[M+NH4]+	C47H84O6	C00422	135798	164107	126910	65549.3	55310.4	84031.3	66192.5	65360.1	71370	51606.8	42613	45068.7	88771.7	58813	76561.6	ko00561,ko01100,ko04714,ko04923,ko04931,ko04975,ko04977,ko04979,ko05417
LIPID-P-0960	TG(14:1_16:1_16:1)	GL	TG	790.688	772.658	[M+NH4]+	C49H88O6	C00422	621071	659149	621624	335029	332941	439605	194962	161926	200586	252794	149821	186816	269011	320616	402979	ko00561,ko01100,ko04714,ko04923,ko04931,ko04975,ko04977,ko04979,ko05417
LIPID-P-0961	TG(12:0_16:1_18:2)	GL	TG	790.695	772.658	[M+NH4]+	C49H88O6	C00422	908817	1.03329e+06	873967	585411	567836	544849	577534	468683	669431	252169	269403	201185	556568	550648	635657	ko00561,ko01100,ko04714,ko04923,ko04931,ko04975,ko04977,ko04979,ko05417
LIPID-P-0962	TG(10:0_18:1_18:2)	GL	TG	790.69	772.658	[M+NH4]+	C49H88O6	C00422	1.76565e+06	1.9648e+06	1.63893e+06	1.283e+06	1.41518e+06	1.66511e+06	1.09741e+06	1.04815e+06	1.30566e+06	542810	571777	481536	1.05848e+06	1182057	1.34955e+06	ko00561,ko01100,ko04714,ko04923,ko04931,ko04975,ko04977,ko04979,ko05417
LIPID-P-0965	TG(14:1_16:1_18:1)	GL	TG	818.724	800.689	[M+NH4]+	C51H92O6	C00422	4.0638e+06	4.58845e+06	4.46215e+06	3.11354e+06	3.32053e+06	3.50481e+06	1.74928e+06	2.15124e+06	1.88164e+06	1.19661e+06	1.24716e+06	1.22855e+06	3.21266e+06	3.02476e+06	2.8501e+06	ko00561,ko01100,ko04714,ko04923,ko04931,ko04975,ko04977,ko04979,ko05417
LIPID-P-0967	TG(14:0_16:1_18:2)	GL	TG	818.724	800.689	[M+NH4]+	C51H92O6	C00422	578150	569232	597716	321664	401260	353226	239682	290741	241723	153054	120737	151327	362531	331145	303219	ko00561,ko01100,ko04714,ko04923,ko04931,ko04975,ko04977,ko04979,ko05417
LIPID-P-0968	TG(16:0_14:1_18:2)	GL	TG	818.72	800.689	[M+NH4]+	C51H92O6	C00422	8.23017e+06	8.34956e+06	8.2879e+06	5.12579e+06	5.2969e+06	5.83272e+06	3.13926e+06	3.68816e+06	3.49755e+06	2.46612e+06	2.03764e+06	2.33938e+06	5.68482e+06	5.16773e+06	5.8071e+06	ko00561,ko01100,ko04714,ko04923,ko04931,ko04975,ko04977,ko04979,ko05417
LIPID-P-0970	TG(16:1_16:1_17:1)	GL	TG	832.737	814.705	[M+NH4]+	C52H94O6	C00422	359236	479133	388404	392641	385486	372334	227778	294807	275012	235904	149610	159088	445840	278763	349900	ko00561,ko01100,ko04714,ko04923,ko04931,ko04975,ko04977,ko04979,ko05417
LIPID-P-0971	TG(15:0_16:1_18:2)	GL	TG	832.737	814.705	[M+NH4]+	C52H94O6	C00422	586028	675075	518590	570291	692163	533654	313637	335741	305598	345625	197952	229591	477840	388210	522599	ko00561,ko01100,ko04714,ko04923,ko04931,ko04975,ko04977,ko04979,ko05417
LIPID-P-0973	TG(16:1_16:1_18:1)	GL	TG	846.753	828.721	[M+NH4]+	C53H96O6	C00422	2.91938e+07	3.55904e+07	3.3183e+07	2.43745e+07	2.57539e+07	2.63155e+07	1.73041e+07	1.94577e+07	1.74955e+07	1.08553e+07	1.01469e+07	1.1137e+07	2.67266e+07	2.32115e+07	2.62314e+07	ko00561,ko01100,ko04714,ko04923,ko04931,ko04975,ko04977,ko04979,ko05417
LIPID-P-0976	TG(16:0_16:1_18:2)	GL	TG	846.755	828.721	[M+NH4]+	C53H96O6	C00422	2.57616e+07	2.89337e+07	2.61817e+07	2.12726e+07	2.13957e+07	1.97119e+07	1.75632e+07	1.78881e+07	1.77656e+07	8.8709e+06	9.95961e+06	1.0917e+07	2.09471e+07	2.02215e+07	2.19237e+07	ko00561,ko01100,ko04714,ko04923,ko04931,ko04975,ko04977,ko04979,ko05417
LIPID-P-0977	TG(16:1_17:1_18:1)	GL	TG	860.767	842.736	[M+NH4]+	C54H98O6	C00422	832248	806054	828896	691486	668822	810033	483241	491967	506530	271649	267662	283481	647145	602858	580275	ko00561,ko01100,ko04714,ko04923,ko04931,ko04975,ko04977,ko04979,ko05417
LIPID-P-0978	TG(15:0_18:1_18:2)	GL	TG	860.77	842.736	[M+NH4]+	C54H98O6	C00422	4.2268e+06	4.57489e+06	4.939e+06	3.55762e+06	3.66266e+06	3.5939e+06	3.36946e+06	3.67667e+06	3.76328e+06	1.29957e+06	1.21772e+06	1.2439e+06	3.43257e+06	3.23462e+06	3.74363e+06	ko00561,ko01100,ko04714,ko04923,ko04931,ko04975,ko04977,ko04979,ko05417
LIPID-P-0979	TG(16:0_17:1_18:2)	GL	TG	860.773	842.736	[M+NH4]+	C54H98O6	C00422	1.48996e+06	1.73495e+06	1.77738e+06	1.23542e+06	1.33475e+06	1.5132e+06	1.01562e+06	1.18308e+06	1.06564e+06	536734	436903	540624	1.19121e+06	1.21523e+06	1.34379e+06	ko00561,ko01100,ko04714,ko04923,ko04931,ko04975,ko04977,ko04979,ko05417
LIPID-P-0981	TG(16:1_18:1_18:1)	GL	TG	874.785	856.752	[M+NH4]+	C55H100O6	C00422	1.49613e+08	1.97597e+08	1.80525e+08	1.43457e+08	1.60498e+08	1.56474e+08	1.24989e+08	1.20246e+08	1.17033e+08	7.76755e+07	8.04571e+07	8.00578e+07	1.32548e+08	1.49127e+08	1.56992e+08	ko00561,ko01100,ko04714,ko04923,ko04931,ko04975,ko04977,ko04979,ko05417
LIPID-P-0982	TG(16:0_18:1_18:2)	GL	TG	874.786	856.752	[M+NH4]+	C55H100O6	C00422	1.39035e+08	1.44596e+08	1.47784e+08	1.26778e+08	1.31439e+08	1.39709e+08	1.18879e+08	1.2334e+08	1.23877e+08	7.42995e+07	7.40637e+07	6.88149e+07	1.14129e+08	1.26422e+08	1.26153e+08	ko00561,ko01100,ko04714,ko04923,ko04931,ko04975,ko04977,ko04979,ko05417
LIPID-P-0983	TG(14:0_18:1_20:2)	GL	TG	874.786	856.752	[M+NH4]+	C55H100O6	C00422	51685.7	49538.8	57013.6	21843.7	46233.5	31954	38178.3	61716	48913.1	36250.3	38730.1	50398.5	30222.9	35408.9	31436.9	ko00561,ko01100,ko04714,ko04923,ko04931,ko04975,ko04977,ko04979,ko05417
LIPID-P-0986	TG(17:1_18:1_18:1)	GL	TG	888.802	870.768	[M+NH4]+	C56H102O6	C00422	8.13688e+06	9.55962e+06	8.12908e+06	8.50931e+06	7.84706e+06	8.34385e+06	5.32543e+06	5.28591e+06	4.82658e+06	2.80625e+06	2.83605e+06	2.68548e+06	6.42823e+06	6.22386e+06	6.47428e+06	ko00561,ko01100,ko04714,ko04923,ko04931,ko04975,ko04977,ko04979,ko05417
LIPID-P-0987	TG(17:0_18:1_18:2)	GL	TG	888.803	870.768	[M+NH4]+	C56H102O6	C00422	3.97168e+06	4.2155e+06	4.71901e+06	3.58572e+06	3.72591e+06	3.79709e+06	2.61059e+06	2.81857e+06	2.73572e+06	1.12956e+06	1.17762e+06	1.15996e+06	3.40274e+06	3.39904e+06	3.21529e+06	ko00561,ko01100,ko04714,ko04923,ko04931,ko04975,ko04977,ko04979,ko05417
LIPID-P-0988	TG(18:1_18:1_18:1)	GL	TG	902.818	884.783	[M+NH4]+	C57H104O6	C00422	3.2192e+08	3.3046e+08	3.29343e+08	3.08379e+08	3.28862e+08	3.35506e+08	2.95853e+08	2.69272e+08	3.02246e+08	1.8614e+08	1.96691e+08	1.60538e+08	3.24501e+08	3.03042e+08	3.1912e+08	ko00561,ko01100,ko04714,ko04923,ko04931,ko04975,ko04977,ko04979,ko05417
LIPID-P-0989	TG(18:0_18:1_18:2)	GL	TG	902.818	884.783	[M+NH4]+	C57H104O6	C00422	1.76047e+07	1.89156e+07	1.65178e+07	1.5335e+07	1.78666e+07	1.51799e+07	1.46161e+07	1.54568e+07	1.47268e+07	7.98798e+06	7.75825e+06	7.23903e+06	1.58972e+07	1.56301e+07	1.50908e+07	ko00561,ko01100,ko04714,ko04923,ko04931,ko04975,ko04977,ko04979,ko05417
LIPID-P-0991	TG(16:0_18:1_20:2)	GL	TG	902.823	884.783	[M+NH4]+	C57H104O6	C00422	1.86628e+06	2.03919e+06	1.85805e+06	1.60782e+06	1.56553e+06	1.40137e+06	1.3917e+06	1.22633e+06	1.4891e+06	837147	914726	786514	1.58664e+06	1.48176e+06	1.38786e+06	ko00561,ko01100,ko04714,ko04923,ko04931,ko04975,ko04977,ko04979,ko05417
LIPID-P-0996	TG(18:1_18:1_19:1)	GL	TG	916.819	898.799	[M+NH4]+	C58H106O6	C00422	1.08095e+06	1.2401e+06	1.28535e+06	836491	959463	991928	663538	828956	780429	377398	345587	360793	962926	873360	851261	ko00561,ko01100,ko04714,ko04923,ko04931,ko04975,ko04977,ko04979,ko05417
LIPID-P-0998	TG(18:1_18:2_20:0)	GL	TG	930.849	912.815	[M+NH4]+	C59H108O6	C00422	2.53653e+07	3.02749e+07	2.28956e+07	2.12436e+07	2.47318e+07	2.44198e+07	1.78787e+07	1.90058e+07	2.06138e+07	9.35597e+06	8.60253e+06	8.60091e+06	2.32165e+07	2.35392e+07	2.31775e+07	ko00561,ko01100,ko04714,ko04923,ko04931,ko04975,ko04977,ko04979,ko05417
LIPID-P-0999	TG(18:1_18:1_20:1)	GL	TG	930.848	912.815	[M+NH4]+	C59H108O6	C00422	2.28236e+07	2.31096e+07	2.04248e+07	1.87596e+07	2.10583e+07	2.03444e+07	1.66583e+07	1.53382e+07	1.69145e+07	7.71515e+06	6.40358e+06	7.0721e+06	1.88877e+07	1.95011e+07	1.80291e+07	ko00561,ko01100,ko04714,ko04923,ko04931,ko04975,ko04977,ko04979,ko05417
LIPID-P-1000	TG(16:1_18:1_22:1)	GL	TG	930.842	912.815	[M+NH4]+	C59H108O6	C00422	233966	296348	238513	196904	230324	204325	155220	191876	198839	68959.6	86466.2	69341	177345	185726	193734	ko00561,ko01100,ko04714,ko04923,ko04931,ko04975,ko04977,ko04979,ko05417
LIPID-P-1001	TG(20:1_18:2_18:0)	GL	TG	930.842	912.815	[M+NH4]+	C59H108O6	C00422	109472	154086	118699	138737	95901.1	127072	82764.8	123088	106221	31786.9	48320.3	45667.2	65433.5	96243.6	76311.1	ko00561,ko01100,ko04714,ko04923,ko04931,ko04975,ko04977,ko04979,ko05417
LIPID-P-1005	TG(21:0_18:1_18:2)	GL	TG	944.864	926.83	[M+NH4]+	C60H110O6	C00422	137094	130283	104186	85815.8	76362.2	129221	74065	64420.7	82685.6	33500.9	38919.2	35872.8	89390.5	104923	100369	ko00561,ko01100,ko04714,ko04923,ko04931,ko04975,ko04977,ko04979,ko05417
LIPID-P-1007	TG(16:1_18:1_24:1)	GL	TG	958.872	940.846	[M+NH4]+	C61H112O6	C00422	122830	115001	124794	102575	97636.8	89997.3	78550.8	104129	66454.8	35141.3	36311.8	35177.1	87476.2	72669.2	84733.7	ko00561,ko01100,ko04714,ko04923,ko04931,ko04975,ko04977,ko04979,ko05417
LIPID-P-1009	TG(18:1_18:1_22:1)	GL	TG	958.877	940.846	[M+NH4]+	C61H112O6	C00422	637859	770279	736905	518398	641169	590514	472489	595705	528469	189425	193429	158177	649281	491613	538450	ko00561,ko01100,ko04714,ko04923,ko04931,ko04975,ko04977,ko04979,ko05417
LIPID-P-1010	TG(18:1_18:2_22:0)	GL	TG	958.876	940.846	[M+NH4]+	C61H112O6	C00422	582827	726476	674201	441227	536556	571605	479251	486433	321619	207920	155201	148431	496655	480478	494538	ko00561,ko01100,ko04714,ko04923,ko04931,ko04975,ko04977,ko04979,ko05417
LIPID-P-1011	TG(18:1_20:1_20:1)	GL	TG	958.88	940.846	[M+NH4]+	C61H112O6	C00422	66777.3	82534.1	84087.9	74040.9	76122.4	77047.7	69316.9	70812	65280.3	31551.8	23879.4	23272.3	76120.3	64213.1	52567.9	ko00561,ko01100,ko04714,ko04923,ko04931,ko04975,ko04977,ko04979,ko05417
LIPID-P-1014	TG(23:0_18:1_18:2)	GL	TG	972.891	954.862	[M+NH4]+	C62H114O6	C00422	213975	177612	167665	113184	132063	116672	137076	164866	116957	65954.9	58776.8	52474.7	132313	125763	139661	ko00561,ko01100,ko04714,ko04923,ko04931,ko04975,ko04977,ko04979,ko05417
LIPID-P-1016	TG(18:1_20:1_22:1)	GL	TG	986.912	968.877	[M+NH4]+	C63H116O6	C00422	1.47868e+06	1.68535e+06	1.53989e+06	1.04624e+06	1.26374e+06	1.14903e+06	1.00527e+06	1.14965e+06	1.06589e+06	367440	356490	366455	1.18393e+06	1.12565e+06	1.10671e+06	ko00561,ko01100,ko04714,ko04923,ko04931,ko04975,ko04977,ko04979,ko05417
LIPID-P-1017	TG(18:1_18:1_24:1)	GL	TG	986.905	968.877	[M+NH4]+	C63H116O6	C00422	1.76057e+06	2.04777e+06	1.83342e+06	1.16814e+06	1.38456e+06	1.33129e+06	1.17097e+06	1.2733e+06	1.31849e+06	397709	412434	389089	1.35622e+06	1.24956e+06	1.30832e+06	ko00561,ko01100,ko04714,ko04923,ko04931,ko04975,ko04977,ko04979,ko05417
LIPID-P-1020	TG(24:0_18:1_18:2)	GL	TG	986.91	968.877	[M+NH4]+	C63H116O6	C00422	668691	511416	444881	347285	390047	413055	348382	364429	406565	146772	127870	146845	407008	381683	398361	ko00561,ko01100,ko04714,ko04923,ko04931,ko04975,ko04977,ko04979,ko05417
LIPID-P-1022	TG(17:1_18:1_26:1)	GL	TG	1000.91	982.893	[M+NH4]+	C64H118O6	C00422	373830	469047	399035	236555	258376	233362	306653	299276	270536	153863	131261	151384	316087	264961	329278	ko00561,ko01100,ko04714,ko04923,ko04931,ko04975,ko04977,ko04979,ko05417
LIPID-P-1023	TG(18:1_18:1_26:1)	GL	TG	1014.93	996.908	[M+NH4]+	C65H120O6	C00422	49754.4	60559	56848.9	42967.8	35536.9	48151.9	36511	47328.5	40255.8	22295.9	13679.7	16365.4	42139.6	43140.3	40359.1	ko00561,ko01100,ko04714,ko04923,ko04931,ko04975,ko04977,ko04979,ko05417
LIPID-P-1027	TG(14:1_16:1_16:2)	GL	TG	788.673	770.642	[M+NH4]+	C49H86O6	C00422	65218.5	80930.7	50669.4	50670.7	52227.1	53868.3	38184.7	58891.1	28094.6	54235.9	18192.4	13794.4	24276.7	30329.8	26784.2	ko00561,ko01100,ko04714,ko04923,ko04931,ko04975,ko04977,ko04979,ko05417
LIPID-P-1028	TG(10:0_18:1_18:3)	GL	TG	788.673	770.642	[M+NH4]+	C49H86O6	C00422	612100	744555	628502	342308	471237	528795	352063	364298	404982	150655	144275	167733	482731	363636	346435	ko00561,ko01100,ko04714,ko04923,ko04931,ko04975,ko04977,ko04979,ko05417
LIPID-P-1029	TG(16:1_16:1_16:2)	GL	TG	816.705	798.674	[M+NH4]+	C51H90O6	C00422	102420	113288	129808	107844	121266	108680	47937.3	63074.4	74052.8	48619.2	31307.9	38225.7	73232.9	83454.4	80098.4	ko00561,ko01100,ko04714,ko04923,ko04931,ko04975,ko04977,ko04979,ko05417
LIPID-P-1030	TG(14:1_16:1_18:2)	GL	TG	816.708	798.674	[M+NH4]+	C51H90O6	C00422	1.45419e+06	1.58281e+06	1.27331e+06	958681	903488	901678	484655	553846	501238	336426	346832	304108	787276	776188	829463	ko00561,ko01100,ko04714,ko04923,ko04931,ko04975,ko04977,ko04979,ko05417
LIPID-P-1031	TG(12:0_18:2_18:2)	GL	TG	816.708	798.674	[M+NH4]+	C51H90O6	C00422	320550	308147	304294	157774	168997	169003	123812	113061	136511	68087.5	108789	63809.6	168263	196130	210294	ko00561,ko01100,ko04714,ko04923,ko04931,ko04975,ko04977,ko04979,ko05417
LIPID-P-1032	TG(12:0_18:1_18:3)	GL	TG	816.708	798.674	[M+NH4]+	C51H90O6	C00422	966237	997735	841942	674852	795191	776683	439741	494596	502904	314709	264342	266808	652192	643633	671389	ko00561,ko01100,ko04714,ko04923,ko04931,ko04975,ko04977,ko04979,ko05417
LIPID-P-1033	TG(14:0_16:1_18:3)	GL	TG	816.708	798.674	[M+NH4]+	C51H90O6	C00422	618011	588993	493543	445475	399946	361398	244239	283176	302245	145354	148895	130207	267017	338658	368232	ko00561,ko01100,ko04714,ko04923,ko04931,ko04975,ko04977,ko04979,ko05417
LIPID-P-1036	TG(14:0_18:2_18:2)	GL	TG	844.74	826.705	[M+NH4]+	C53H94O6	C00422	2.68919e+06	2.65648e+06	2.67812e+06	1.47342e+06	1.51862e+06	1.6402e+06	1.19453e+06	1.3674e+06	1.53401e+06	760843	660845	769057	1.40762e+06	1.51343e+06	1.52909e+06	ko00561,ko01100,ko04714,ko04923,ko04931,ko04975,ko04977,ko04979,ko05417
LIPID-P-1037	TG(16:1_16:1_18:2)	GL	TG	844.739	826.705	[M+NH4]+	C53H94O6	C00422	9.58988e+06	1.00631e+07	9.31998e+06	7.39203e+06	8.54151e+06	7.83695e+06	4.69664e+06	5.65022e+06	5.9398e+06	2.57355e+06	2.71455e+06	2.80151e+06	7.20353e+06	6.98272e+06	7.01217e+06	ko00561,ko01100,ko04714,ko04923,ko04931,ko04975,ko04977,ko04979,ko05417
LIPID-P-1041	TG(16:0_16:1_18:3)	GL	TG	844.739	826.705	[M+NH4]+	C53H94O6	C00422	3.99169e+06	4.51017e+06	4.23105e+06	1.9473e+06	2.16004e+06	1.79114e+06	1.62076e+06	1.64267e+06	1.65421e+06	992778	922622	1.15695e+06	2.26136e+06	2.16677e+06	2.32941e+06	ko00561,ko01100,ko04714,ko04923,ko04931,ko04975,ko04977,ko04979,ko05417
LIPID-P-1042	TG(15:0_18:2_18:2)	GL	TG	858.755	840.721	[M+NH4]+	C54H96O6	C00422	5.8627e+06	6.84142e+06	6.6881e+06	5.23552e+06	5.45272e+06	6.01375e+06	4.13019e+06	4.71695e+06	4.42056e+06	1.66719e+06	1.5161e+06	1.72978e+06	4.91819e+06	3.90726e+06	4.91936e+06	ko00561,ko01100,ko04714,ko04923,ko04931,ko04975,ko04977,ko04979,ko05417
LIPID-P-1043	TG(16:1_17:1_18:2)	GL	TG	858.752	840.721	[M+NH4]+	C54H96O6	C00422	404926	320505	408160	393754	344469	437596	236718	273755	249850	128930	116330	132998	359405	239214	314764	ko00561,ko01100,ko04714,ko04923,ko04931,ko04975,ko04977,ko04979,ko05417
LIPID-P-1045	TG(16:1_18:1_18:2)	GL	TG	872.77	854.736	[M+NH4]+	C55H98O6	C00422	2.9227e+07	2.9976e+07	2.70282e+07	2.85874e+07	3.06121e+07	2.95748e+07	2.28355e+07	2.45948e+07	2.59359e+07	1.26537e+07	1.34806e+07	1.08537e+07	2.60842e+07	2.37454e+07	2.55501e+07	ko00561,ko01100,ko04714,ko04923,ko04931,ko04975,ko04977,ko04979,ko05417
LIPID-P-1048	TG(16:0_18:2_18:2)	GL	TG	872.77	854.736	[M+NH4]+	C55H98O6	C00422	8.43212e+07	7.62059e+07	7.3961e+07	6.02337e+07	6.04803e+07	6.42782e+07	5.34323e+07	5.52702e+07	5.8617e+07	3.30799e+07	3.19252e+07	3.09423e+07	6.0172e+07	6.23009e+07	6.02589e+07	ko00561,ko01100,ko04714,ko04923,ko04931,ko04975,ko04977,ko04979,ko05417
LIPID-P-1050	TG(15:0_19:2_19:2)	GL	TG	886.787	868.752	[M+NH4]+	C56H100O6	C00422	171489	215292	172572	157525	179051	141616	105655	118293	99418.6	65336.7	59322.4	56926.2	155360	184080	131560	ko00561,ko01100,ko04714,ko04923,ko04931,ko04975,ko04977,ko04979,ko05417
LIPID-P-1051	TG(17:1_18:1_18:2)	GL	TG	886.785	868.752	[M+NH4]+	C56H100O6	C00422	4.99641e+06	5.84954e+06	4.87038e+06	4.24039e+06	4.88373e+06	5.44371e+06	3.05882e+06	3.01597e+06	3.23477e+06	1.83489e+06	1.68442e+06	1.7547e+06	3.62154e+06	4.21752e+06	3.84601e+06	ko00561,ko01100,ko04714,ko04923,ko04931,ko04975,ko04977,ko04979,ko05417
LIPID-P-1053	TG(18:1_18:1_18:2)	GL	TG	900.802	882.768	[M+NH4]+	C57H102O6	C00422	1.62938e+08	1.69797e+08	1.73993e+08	1.58777e+08	1.67049e+08	1.8266e+08	1.61456e+08	1.64919e+08	1.71827e+08	8.22919e+07	9.04095e+07	8.86024e+07	1.32687e+08	1.62536e+08	1.57198e+08	ko00561,ko01100,ko04714,ko04923,ko04931,ko04975,ko04977,ko04979,ko05417
LIPID-P-1056	TG(16:0_18:0_20:4)	GL	TG	900.802	882.768	[M+NH4]+	C57H102O6	C00422	2.56684e+06	2.68989e+06	2.94854e+06	2.99463e+06	2.87543e+06	3.26394e+06	2.31277e+06	2.37871e+06	2.26046e+06	1.03008e+06	883788	802146	2.46069e+06	2.48775e+06	2.40526e+06	ko00561,ko01100,ko04714,ko04923,ko04931,ko04975,ko04977,ko04979,ko05417
LIPID-P-1057	TG(17:1_18:1_20:2)	GL	TG	914.813	896.783	[M+NH4]+	C58H104O6	C00422	1.81503e+06	1.9813e+06	2e+06	1.75053e+06	1.80423e+06	1.64418e+06	1.05846e+06	1.18654e+06	1.27013e+06	609040	428707	515731	1.53516e+06	1.66155e+06	1.56313e+06	ko00561,ko01100,ko04714,ko04923,ko04931,ko04975,ko04977,ko04979,ko05417
LIPID-P-1058	TG(17:0_19:2_19:2)	GL	TG	914.816	896.783	[M+NH4]+	C58H104O6	C00422	574113	589361	590965	559553	554726	465553	330207	395161	407323	184315	188899	156267	442857	512582	449941	ko00561,ko01100,ko04714,ko04923,ko04931,ko04975,ko04977,ko04979,ko05417
LIPID-P-1060	TG(16:0_18:1_22:3)	GL	TG	928.83	910.799	[M+NH4]+	C59H106O6	C00422	5.48302e+06	5.75769e+06	5.1976e+06	5.31311e+06	5.18767e+06	5.70669e+06	4.61689e+06	4.18323e+06	4.3488e+06	3.21594e+06	3.23455e+06	2.82174e+06	4.73797e+06	4.72162e+06	4.77159e+06	ko00561,ko01100,ko04714,ko04923,ko04931,ko04975,ko04977,ko04979,ko05417
LIPID-P-1065	TG(18:1_18:2_20:1)	GL	TG	928.82	910.799	[M+NH4]+	C59H106O6	C00422	2.95353e+06	3.12021e+06	3.31583e+06	2.85953e+06	3.02999e+06	2.75313e+06	2.60357e+06	2.44235e+06	2.4207e+06	1.48422e+06	1.61928e+06	1.16938e+06	2.63421e+06	2.62755e+06	2.89063e+06	ko00561,ko01100,ko04714,ko04923,ko04931,ko04975,ko04977,ko04979,ko05417
LIPID-P-1067	TG(18:1_21:1_18:2)	GL	TG	942.848	924.815	[M+NH4]+	C60H108O6	C00422	98456.3	113548	93535.5	53050.5	72617.2	83253.7	62960.6	81565.8	72597.9	31745.6	29741.3	26670	68726.6	82620.7	66791.3	ko00561,ko01100,ko04714,ko04923,ko04931,ko04975,ko04977,ko04979,ko05417
LIPID-P-1071	TG(18:1_18:1_22:2)	GL	TG	956.862	938.83	[M+NH4]+	C61H110O6	C00422	61679	61282.2	63175.8	40884.6	33427.7	55337.7	24329	67625.3	44080.4	27790.6	24368.5	21177.7	49137.8	45069.5	47483.4	ko00561,ko01100,ko04714,ko04923,ko04931,ko04975,ko04977,ko04979,ko05417
LIPID-P-1072	TG(18:1_22:1_18:2)	GL	TG	956.863	938.83	[M+NH4]+	C61H110O6	C00422	399121	472404	413752	334187	374204	413223	274996	294117	332244	152124	168877	126134	360725	360139	349728	ko00561,ko01100,ko04714,ko04923,ko04931,ko04975,ko04977,ko04979,ko05417
LIPID-P-1073	TG(17:1_18:1_24:2)	GL	TG	970.875	952.846	[M+NH4]+	C62H112O6	C00422	526604	560684	522677	354805	347708	365627	312828	338377	366570	136237	134442	124025	392367	314249	361344	ko00561,ko01100,ko04714,ko04923,ko04931,ko04975,ko04977,ko04979,ko05417
LIPID-P-1077	TG(18:1_24:1_18:2)	GL	TG	984.895	966.862	[M+NH4]+	C63H114O6	C00422	2.41125e+06	2.82082e+06	2.63272e+06	1.76465e+06	2.18361e+06	1.73611e+06	1.55254e+06	1.55251e+06	1.81006e+06	613539	595372	541663	1.9139e+06	1.76318e+06	1.77359e+06	ko00561,ko01100,ko04714,ko04923,ko04931,ko04975,ko04977,ko04979,ko05417
LIPID-P-1078	TG(21:1_22:1_18:2)	GL	TG	998.911	980.877	[M+NH4]+	C64H116O6	C00422	239666	250156	240150	116154	141912	141666	158135	168943	150668	81785.5	65228.4	69712.2	163541	135885	148708	ko00561,ko01100,ko04714,ko04923,ko04931,ko04975,ko04977,ko04979,ko05417
LIPID-P-1082	TG(12:0_18:2_18:3)	GL	TG	814.69	796.658	[M+NH4]+	C51H88O6	C00422	404821	369125	390949	363128	379781	458971	197169	234336	192656	110802	112492	104070	341833	255354	320303	ko00561,ko01100,ko04714,ko04923,ko04931,ko04975,ko04977,ko04979,ko05417
LIPID-P-1083	TG(14:1_16:1_18:3)	GL	TG	814.692	796.658	[M+NH4]+	C51H88O6	C00422	105960	165971	148006	49949.2	84505.1	87074.7	55268.5	47620.3	53163.9	39865.1	27629.3	28497.6	74699.5	85089.4	78564.1	ko00561,ko01100,ko04714,ko04923,ko04931,ko04975,ko04977,ko04979,ko05417
LIPID-P-1086	TG(16:1_16:1_18:3)	GL	TG	842.717	824.689	[M+NH4]+	C53H92O6	C00422	878135	1.07038e+06	974905	696243	739476	695042	463188	511077	397496	279792	229024	216779	568554	665472	614715	ko00561,ko01100,ko04714,ko04923,ko04931,ko04975,ko04977,ko04979,ko05417
LIPID-P-1087	TG(14:0_18:2_18:3)	GL	TG	842.724	824.689	[M+NH4]+	C53H92O6	C00422	3.37625e+06	3.9957e+06	3.9195e+06	2.90215e+06	2.75645e+06	3.23692e+06	2.07972e+06	2.02729e+06	2.07152e+06	1.18231e+06	923308	936751	2.95802e+06	2.44801e+06	2.97035e+06	ko00561,ko01100,ko04714,ko04923,ko04931,ko04975,ko04977,ko04979,ko05417
LIPID-P-1088	TG(14:1_18:2_18:2)	GL	TG	842.726	824.689	[M+NH4]+	C53H92O6	C00422	5.56883e+06	6.47937e+06	5.81018e+06	4.71774e+06	4.14272e+06	4.2055e+06	2.59769e+06	2.79355e+06	2.75485e+06	1.69688e+06	1.19713e+06	1.26716e+06	3.95733e+06	3.62948e+06	3.78294e+06	ko00561,ko01100,ko04714,ko04923,ko04931,ko04975,ko04977,ko04979,ko05417
LIPID-P-1089	TG(12:0_16:0_22:5)	GL	TG	842.726	824.689	[M+NH4]+	C53H92O6	C00422	190317	204595	195939	142284	105732	102582	77338.6	85684.6	86798.7	50045.5	38606.3	57823.8	138824	107701	123029	ko00561,ko01100,ko04714,ko04923,ko04931,ko04975,ko04977,ko04979,ko05417
LIPID-P-1092	TG(15:0_18:2_18:3)	GL	TG	856.736	838.705	[M+NH4]+	C54H94O6	C00422	1.15411e+06	1.42779e+06	1.10717e+06	893401	1.12082e+06	1.07012e+06	760668	792342	855454	324803	278863	274784	881630	928083	828507	ko00561,ko01100,ko04714,ko04923,ko04931,ko04975,ko04977,ko04979,ko05417
LIPID-P-1094	TG(16:1_17:1_18:3)	GL	TG	856.74	838.705	[M+NH4]+	C54H94O6	C00422	745882	864830	772526	427877	505590	489672	330740	426948	407403	201364	137271	148068	514999	426720	448177	ko00561,ko01100,ko04714,ko04923,ko04931,ko04975,ko04977,ko04979,ko05417
LIPID-P-1095	TG(16:1_18:2_18:2)	GL	TG	870.754	852.721	[M+NH4]+	C55H96O6	C00422	6.23328e+07	7.53529e+07	6.89027e+07	5.9523e+07	6.32032e+07	6.12558e+07	5.06253e+07	5.33553e+07	5.09926e+07	2.74772e+07	2.31177e+07	2.53256e+07	5.82064e+07	5.04901e+07	5.73013e+07	ko00561,ko01100,ko04714,ko04923,ko04931,ko04975,ko04977,ko04979,ko05417
LIPID-P-1096	TG(16:0_18:2_18:3)	GL	TG	870.752	852.721	[M+NH4]+	C55H96O6	C00422	2.62709e+07	2.57169e+07	2.72077e+07	1.51104e+07	1.66227e+07	1.86426e+07	1.45982e+07	1.63688e+07	1.51762e+07	8.82328e+06	6.93362e+06	7.5867e+06	1.71071e+07	1.71079e+07	1.54211e+07	ko00561,ko01100,ko04714,ko04923,ko04931,ko04975,ko04977,ko04979,ko05417
LIPID-P-1097	TG(16:1_18:1_18:3)	GL	TG	870.746	852.721	[M+NH4]+	C55H96O6	C00422	4.84202e+07	4.76089e+07	5.01247e+07	3.07145e+07	3.59138e+07	3.8434e+07	2.89607e+07	3.22179e+07	2.83836e+07	1.8612e+07	1.44076e+07	1.68081e+07	3.78267e+07	3.51218e+07	3.54175e+07	ko00561,ko01100,ko04714,ko04923,ko04931,ko04975,ko04977,ko04979,ko05417
LIPID-P-1099	TG(14:0_16:0_22:5)	GL	TG	870.755	852.721	[M+NH4]+	C55H96O6	C00422	825384	697270	864322	559741	636195	579889	500942	494213	559026	312521	296241	278893	575270	481483	540277	ko00561,ko01100,ko04714,ko04923,ko04931,ko04975,ko04977,ko04979,ko05417
LIPID-P-1101	TG(17:1_18:2_18:2)	GL	TG	884.771	866.736	[M+NH4]+	C56H98O6	C00422	4.61298e+06	4.73868e+06	4.67221e+06	3.99187e+06	4.14074e+06	4.25275e+06	2.90629e+06	3.007e+06	3.33487e+06	1.34777e+06	1.32429e+06	1.32101e+06	3.45792e+06	3.78299e+06	3.55776e+06	ko00561,ko01100,ko04714,ko04923,ko04931,ko04975,ko04977,ko04979,ko05417
LIPID-P-1104	TG(18:1_18:2_18:2)	GL	TG	898.786	880.752	[M+NH4]+	C57H100O6	C00422	5.84731e+07	7.455e+07	6.84774e+07	7.05358e+07	7.32715e+07	7.14299e+07	6.30841e+07	6.44146e+07	6.50982e+07	3.32872e+07	3.64562e+07	3.48579e+07	6.20931e+07	6.12781e+07	6.52137e+07	ko00561,ko01100,ko04714,ko04923,ko04931,ko04975,ko04977,ko04979,ko05417
LIPID-P-1105	TG(16:0_18:1_20:4)	GL	TG	898.786	880.752	[M+NH4]+	C57H100O6	C00422	204209	242991	219125	188753	205347	206026	142902	145207	137284	133393	102413	98723.5	190774	205654	163539	ko00561,ko01100,ko04714,ko04923,ko04931,ko04975,ko04977,ko04979,ko05417
LIPID-P-1106	TG(16:1_18:1_20:3)	GL	TG	898.786	880.752	[M+NH4]+	C57H100O6	C00422	673614	658624	600544	631376	524036	658005	558587	543530	558198	332238	341745	332556	546338	545124	607610	ko00561,ko01100,ko04714,ko04923,ko04931,ko04975,ko04977,ko04979,ko05417
LIPID-P-1109	TG(19:1_18:2_18:2)	GL	TG	912.798	894.768	[M+NH4]+	C58H102O6	C00422	1.11388e+06	1.26539e+06	1.23129e+06	950435	1.07531e+06	1.10857e+06	682526	845507	756546	394758	382667	381890	891180	856893	824229	ko00561,ko01100,ko04714,ko04923,ko04931,ko04975,ko04977,ko04979,ko05417
LIPID-P-1110	TG(17:0_18:1_20:4)	GL	TG	912.798	894.768	[M+NH4]+	C58H102O6	C00422	452132	498122	486506	435298	396825	358450	331389	349667	217312	155634	146092	135717	405134	343661	322885	ko00561,ko01100,ko04714,ko04923,ko04931,ko04975,ko04977,ko04979,ko05417
LIPID-P-1111	TG(18:1_18:2_20:2)	GL	TG	926.815	908.783	[M+NH4]+	C59H104O6	C00422	3.46716e+06	4.24415e+06	3.93064e+06	3.29404e+06	3.44594e+06	3.76997e+06	2.94188e+06	3.16599e+06	2.67603e+06	1.78103e+06	1.78764e+06	1.55762e+06	2.68864e+06	2.99672e+06	2.92043e+06	ko00561,ko01100,ko04714,ko04923,ko04931,ko04975,ko04977,ko04979,ko05417
LIPID-P-1113	TG(18:0_18:3_20:2)	GL	TG	926.818	908.783	[M+NH4]+	C59H104O6	C00422	1.59187e+06	1.63533e+06	1.68907e+06	1.24562e+06	1.123e+06	1.26942e+06	1.2996e+06	1.31101e+06	1.26293e+06	846058	764546	857977	1.34206e+06	1.39435e+06	1.33853e+06	ko00561,ko01100,ko04714,ko04923,ko04931,ko04975,ko04977,ko04979,ko05417
LIPID-P-1117	TG(18:2_18:2_20:1)	GL	TG	926.816	908.783	[M+NH4]+	C59H104O6	C00422	2.63145e+06	2.47444e+06	2.6591e+06	2.38682e+06	2.08403e+06	2.38277e+06	2.15977e+06	1.9479e+06	2.32775e+06	970262	1.09423e+06	1.05959e+06	2.34307e+06	2.08716e+06	2.46408e+06	ko00561,ko01100,ko04714,ko04923,ko04931,ko04975,ko04977,ko04979,ko05417
LIPID-P-1122	TG(18:2_18:2_22:1)	GL	TG	954.848	936.815	[M+NH4]+	C61H108O6	C00422	261307	348440	341942	277546	283383	265700	234418	294732	299728	122330	105789	101166	240616	240901	231574	ko00561,ko01100,ko04714,ko04923,ko04931,ko04975,ko04977,ko04979,ko05417
LIPID-P-1126	TG(24:1_18:2_18:2)	GL	TG	982.88	964.846	[M+NH4]+	C63H112O6	C00422	1.2057e+06	1.30957e+06	1.28911e+06	984582	1.19148e+06	1.13856e+06	895447	987448	914909	349300	325214	298692	899501	992656	1.07749e+06	ko00561,ko01100,ko04714,ko04923,ko04931,ko04975,ko04977,ko04979,ko05417
LIPID-P-1127	TG(14:1_18:2_18:3)	GL	TG	840.704	822.674	[M+NH4]+	C53H90O6	C00422	807741	918328	852449	604510	739763	715445	450937	361707	418865	251038	162197	166122	584421	574324	542684	ko00561,ko01100,ko04714,ko04923,ko04931,ko04975,ko04977,ko04979,ko05417
LIPID-P-1134	TG(15:1_18:2_18:3)	GL	TG	854.722	836.689	[M+NH4]+	C54H92O6	C00422	96007.1	178032	151743	61463.1	65858.5	75204.4	77048.5	86066	87821.3	29846.4	23345.3	24461.3	85355.9	60904.3	51689.2	ko00561,ko01100,ko04714,ko04923,ko04931,ko04975,ko04977,ko04979,ko05417
LIPID-P-1135	TG(16:0_16:1_20:5)	GL	TG	868.739	850.705	[M+NH4]+	C55H94O6	C00422	2.19033e+06	2.76629e+06	2.72612e+06	893299	884159	972139	899575	927738	967316	568513	389812	418958	1.07926e+06	1.243e+06	1.07832e+06	ko00561,ko01100,ko04714,ko04923,ko04931,ko04975,ko04977,ko04979,ko05417
LIPID-P-1137	TG(16:1_18:2_18:3)	GL	TG	868.738	850.705	[M+NH4]+	C55H94O6	C00422	8.84519e+06	1.04108e+07	7.63364e+06	6.5984e+06	7.46905e+06	6.08304e+06	5.07216e+06	4.99171e+06	4.75963e+06	2.30713e+06	2.16933e+06	1.98295e+06	6.78311e+06	5.60421e+06	5.88765e+06	ko00561,ko01100,ko04714,ko04923,ko04931,ko04975,ko04977,ko04979,ko05417
LIPID-P-1138	TG(16:0_18:2_18:4)	GL	TG	868.742	850.705	[M+NH4]+	C55H94O6	C00422	554859	665898	454093	395425	428471	378021	245077	258589	372185	157088	115889	163311	348906	388523	420393	ko00561,ko01100,ko04714,ko04923,ko04931,ko04975,ko04977,ko04979,ko05417
LIPID-P-1139	TG(17:1_18:2_18:3)	GL	TG	882.745	864.721	[M+NH4]+	C56H96O6	C00422	2.1682e+06	2.2702e+06	2.00239e+06	2.40916e+06	2.59675e+06	2.78556e+06	1.72159e+06	1.94136e+06	2.24146e+06	596651	472560	463406	1.6835e+06	1.82805e+06	1.83307e+06	ko00561,ko01100,ko04714,ko04923,ko04931,ko04975,ko04977,ko04979,ko05417
LIPID-P-1141	TG(16:0_18:2_20:4)	GL	TG	896.772	878.736	[M+NH4]+	C57H98O6	C00422	2.71243e+08	2.85871e+08	2.88234e+08	2.81159e+08	2.88015e+08	3.04566e+08	2.50112e+08	2.61657e+08	2.75101e+08	1.42833e+08	1.40208e+08	1.3112e+08	2.63151e+08	2.73104e+08	2.47711e+08	ko00561,ko01100,ko04714,ko04923,ko04931,ko04975,ko04977,ko04979,ko05417
LIPID-P-1143	TG(18:1_18:2_18:3)	GL	TG	896.771	878.736	[M+NH4]+	C57H98O6	C00422	9.37775e+07	9.11924e+07	9.27726e+07	7.11754e+07	6.78491e+07	7.26375e+07	5.78468e+07	6.75444e+07	6.80116e+07	4.04183e+07	4.12691e+07	4.03272e+07	7.33802e+07	6.91352e+07	7.10909e+07	ko00561,ko01100,ko04714,ko04923,ko04931,ko04975,ko04977,ko04979,ko05417
LIPID-P-1145	TG(16:0_16:1_22:5)	GL	TG	896.771	878.736	[M+NH4]+	C57H98O6	C00422	424587	478277	391799	431020	507175	514899	342207	438105	420110	256342	163600	221149	353952	394844	464498	ko00561,ko01100,ko04714,ko04923,ko04931,ko04975,ko04977,ko04979,ko05417
LIPID-P-1146	TG(16:0_16:0_22:6)	GL	TG	896.771	878.736	[M+NH4]+	C57H98O6	C00422	63494	72443.4	63511.3	64400.7	65962.4	79893.8	38061.9	49871.7	98113.2	51630	34639.8	32932	51613.4	53618.8	48046	ko00561,ko01100,ko04714,ko04923,ko04931,ko04975,ko04977,ko04979,ko05417
LIPID-P-1147	TG(17:1_18:1_20:4)	GL	TG	910.782	892.752	[M+NH4]+	C58H100O6	C00422	71261.5	77517.1	80345.5	65391.2	75403.8	71973.1	42266.2	42101.5	59252.7	14122.2	52476.9	23514	61886	46175.8	60477.2	ko00561,ko01100,ko04714,ko04923,ko04931,ko04975,ko04977,ko04979,ko05417
LIPID-P-1150	TG(18:0_18:2_20:4)	GL	TG	924.802	906.768	[M+NH4]+	C59H102O6	C00422	502811	386774	429075	463895	462440	546111	357679	345652	323804	190763	142665	175385	357646	384724	330806	ko00561,ko01100,ko04714,ko04923,ko04931,ko04975,ko04977,ko04979,ko05417
LIPID-P-1152	TG(18:2_18:2_20:2)	GL	TG	924.802	906.768	[M+NH4]+	C59H102O6	C00422	2.53046e+06	2.95972e+06	2.58848e+06	2.05534e+06	2.76302e+06	2.52714e+06	2.18978e+06	2.26909e+06	2.47631e+06	1.0408e+06	1.04423e+06	1.11422e+06	2.32207e+06	2.1527e+06	2.55987e+06	ko00561,ko01100,ko04714,ko04923,ko04931,ko04975,ko04977,ko04979,ko05417
LIPID-P-1163	TG(12:0_18:3_20:4)	GL	TG	838.689	820.658	[M+NH4]+	C53H88O6	C00422	131853	159793	150329	83953.2	77250.9	113158	70778.6	79503.8	53823.1	40011.7	22103.7	29389.6	72582.1	54462.7	86919.5	ko00561,ko01100,ko04714,ko04923,ko04931,ko04975,ko04977,ko04979,ko05417
LIPID-P-1164	TG(14:0_18:3_20:4)	GL	TG	866.724	848.689	[M+NH4]+	C55H92O6	C00422	1.17851e+06	1.2838e+06	1.27625e+06	607666	577891	660359	504111	542426	611519	223494	288715	179865	785546	689364	688280	ko00561,ko01100,ko04714,ko04923,ko04931,ko04975,ko04977,ko04979,ko05417
LIPID-P-1167	TG(16:2_18:2_18:3)	GL	TG	866.723	848.689	[M+NH4]+	C55H92O6	C00422	310456	437233	341063	180302	208124	206167	132741	143848	144128	68554.5	65633.4	53079.9	211196	222386	220753	ko00561,ko01100,ko04714,ko04923,ko04931,ko04975,ko04977,ko04979,ko05417
LIPID-P-1169	TG(18:2_18:2_18:3)	GL	TG	894.755	876.721	[M+NH4]+	C57H96O6	C00422	7.44504e+07	7.22862e+07	6.6184e+07	5.23676e+07	5.28623e+07	5.20238e+07	4.86867e+07	4.97158e+07	5.29671e+07	2.81799e+07	2.11886e+07	2.44792e+07	5.45061e+07	5.01481e+07	4.59149e+07	ko00561,ko01100,ko04714,ko04923,ko04931,ko04975,ko04977,ko04979,ko05417
LIPID-P-1170	TG(16:0_18:2_20:5)	GL	TG	894.752	876.721	[M+NH4]+	C57H96O6	C00422	76776.9	61942.2	78772.6	69016.8	120185	84180.8	50965.3	60491.1	50299.8	68407.9	42649.9	24936.1	81879.2	64205.2	56551.1	ko00561,ko01100,ko04714,ko04923,ko04931,ko04975,ko04977,ko04979,ko05417
LIPID-P-1172	TG(18:1_18:2_18:4)	GL	TG	894.752	876.721	[M+NH4]+	C57H96O6	C00422	3.3338e+06	3.42501e+06	2.71663e+06	1.98511e+06	2.30868e+06	2.41169e+06	1.79601e+06	1.96385e+06	1.94337e+06	1.04407e+06	806969	865903	2.02909e+06	2.09567e+06	2.01627e+06	ko00561,ko01100,ko04714,ko04923,ko04931,ko04975,ko04977,ko04979,ko05417
LIPID-P-1176	TG(18:1_18:2_20:4)	GL	TG	922.783	904.752	[M+NH4]+	C59H100O6	C00422	341350	414738	409443	321377	410390	436364	217809	306818	319551	138353	130858	159218	262224	397491	353577	ko00561,ko01100,ko04714,ko04923,ko04931,ko04975,ko04977,ko04979,ko05417
LIPID-P-1183	TG(18:1_18:2_22:4)	GL	TG	950.818	932.783	[M+NH4]+	C61H104O6	C00422	40030.4	47069.6	60913.7	27501.3	37088	34215	60999.1	49457.3	71005.1	42045.8	34216	20448.7	41140.7	37135.8	37829.1	ko00561,ko01100,ko04714,ko04923,ko04931,ko04975,ko04977,ko04979,ko05417
LIPID-P-1196	TG(18:2_18:3_18:3)	GL	TG	892.739	874.705	[M+NH4]+	C57H94O6	C00422	4.62552e+06	5.15968e+06	4.43636e+06	1.93908e+06	2.40526e+06	2.36527e+06	2.05087e+06	2.14149e+06	2.50089e+06	1.52545e+06	1.11139e+06	904689	3.08893e+06	2.64241e+06	2.37541e+06	ko00561,ko01100,ko04714,ko04923,ko04931,ko04975,ko04977,ko04979,ko05417
LIPID-P-1212	TG(18:2_18:3_18:4)	GL	TG	890.726	872.689	[M+NH4]+	C57H92O6	C00422	827509	854526	839466	268139	288874	299630	373989	392201	413614	264978	180918	162744	439844	331206	373652	ko00561,ko01100,ko04714,ko04923,ko04931,ko04975,ko04977,ko04979,ko05417
LIPID-P-1224	TG(16:1_20:4_20:5)	GL	TG	916.739	898.705	[M+NH4]+	C59H94O6	C00422	22167	38178.2	35383.1	23116.3	30920.7	25032.3	22371.9	16518.1	17123	23016.4	17928.2	17305	26692.8	25475.4	21476	ko00561,ko01100,ko04714,ko04923,ko04931,ko04975,ko04977,ko04979,ko05417
LIPID-P-1331	PE(P-18:0_18:2)	GP	PE-P	728.559	727.552	[M+H]+	C41H78NO7P	C04756	1.23745e+06	1.30915e+06	1.19604e+06	1.44949e+06	1.54179e+06	1.4303e+06	936210	1.00143e+06	1.20878e+06	1.00628e+06	803664	789087	1.43293e+06	1.2572e+06	1.23825e+06	ko00565,ko01100
LIPID-P-1344	PE(P-20:1_18:2)	GP	PE-P	754.575	753.567	[M+H]+	C43H80NO7P	C04756	103908	121180	123017	129972	146431	152068	104822	122721	114082	119384	86076.7	91115.6	129464	123574	116945	ko00565,ko01100
LIPID-P-1497	Cer(d17:0/15:0(2OH))	SP	Cer-ADS	510.488	527.491	[M-H2O+H]+	C32H65NO4	C12126	45582.8	57084.9	72675.1	77664.4	45709.4	76716.5	55194.3	47785.5	40579.5	34337.2	33900.1	24505.2	58079.5	62721	61785.6	ko00600,ko01100,ko04071
LIPID-P-1508	Cer(t18:0/18:0(2OH))	SP	Cer-AP	582.546	599.549	[M-H2O+H]+	C36H73NO5	C12145	33073.6	44107.5	32988.5	38525.1	47805.4	46279.3	60155.9	29192.4	32557.7	23335.8	26830.2	23262.4	28852.3	27005.4	35701.9	ko00600,ko01100
LIPID-P-1512	Cer(t18:0/23:0(2OH))	SP	Cer-AP	652.624	669.627	[M-H2O+H]+	C41H83NO5	C12145	109237	119314	126430	88418	114205	101043	87240.5	86257.1	86164.6	30898.8	36456.1	37448.8	92068.2	85072.6	99000.1	ko00600,ko01100
LIPID-P-1513	Cer(t18:0/24:0(2OH))	SP	Cer-AP	666.639	683.643	[M-H2O+H]+	C42H85NO5	C12145	620805	577465	482466	494154	444993	402765	358092	342596	342454	115093	68131.9	93446.4	410489	346106	312501	ko00600,ko01100
LIPID-P-1520	Cer(t18:1/16:0(2OH))	SP	Cer-AP	552.499	569.502	[M-H2O+H]+	C34H67NO5	C12145	117706	116000	125515	70047.8	129481	101737	82294.6	79168.1	104976	47886	35711.6	69110.5	50309.8	87998.2	76438.2	ko00600,ko01100
LIPID-P-1521	Cer(t18:1/18:0(2OH))	SP	Cer-AP	580.53	597.533	[M-H2O+H]+	C36H71NO5	C12145	231036	285096	230538	199692	228475	214315	185898	155968	193104	68488.8	97460.5	92449.3	148651	159035	162740	ko00600,ko01100
LIPID-P-1530	Cer(t18:1/24:1(2OH))	SP	Cer-AP	662.608	679.611	[M-H2O+H]+	C42H81NO5	C12145	105729	120237	109499	91341.4	93362.8	82903.3	85368.9	87811.1	94316.5	37753.5	40580.7	44940.3	85168.4	95503	97501.8	ko00600,ko01100
LIPID-P-1539	Cer(t18:0/16:0)	SP	Cer-NP	556.53	555.523	[M+H]+	C34H69NO4	C12145	62884.6	66339.6	68404.8	146749	175569	160050	95196.5	66107.7	65409.2	45396	49514.3	42236.4	94653.6	95901.6	98260.1	ko00600,ko01100
LIPID-P-1541	Cer(t18:0/22:0)	SP	Cer-NP	640.624	639.617	[M+H]+	C40H81NO4	C12145	123438	145650	131198	108915	133441	130122	84150.3	95731.3	85907	32561.4	39595.8	46772.5	109015	110758	108743	ko00600,ko01100
LIPID-P-1547	Cer(t18:0/24:1)	SP	Cer-NP	666.639	665.632	[M+H]+	C42H83NO4	C12145	549850	623887	536868	472099	439708	505676	323866	359929	397388	113053	85653.4	97770.9	324195	357050	369652	ko00600,ko01100
LIPID-P-1557	Cer(d18:1/22:0(2OH))	SP	Cer-AS	638.608	637.601	[M+H]+	C40H79NO4	C02960	18346.7	24508.7	35876.7	46877.7	71143.1	40303.7	24443.5	25487.2	33005.3	43629.9	23763.5	23821.7	33744.8	33160.7	32726.3	ko00600,ko01100
LIPID-P-1565	Cer(d18:2/16:0(2OH))	SP	Cer-AS	534.488	551.491	[M-H2O+H]+	C34H65NO4	C02960	723875	713964	731671	933048	959591	1.01246e+06	526687	571454	623923	315773	367830	328387	735424	696500	667644	ko00600,ko01100
LIPID-P-1619	SE(28:1_18:2)	ST	CASE	680.635	662.6	[M+NH4]+	C46H78O2	-	31500.3	28288.8	25445.2	44461.6	34908.6	63775.5	57267	34069.4	27615.5	14058.3	15539.9	13243.6	33614	35928.3	39306.8	-
LIPID-P-1678	DG(O-19:2_20:0)	GL	DG-O	666.64	648.606	[M+NH4]+	C42H80O4	C03201	239264	292691	245782	299396	333647	291574	231281	227465	251234	139369	169887	122993	372686	229895	264859	ko00565,ko01100
LIPID-P-1691	DG(O-19:2_18:2)	GL	DG-O	634.577	616.543	[M+NH4]+	C40H72O4	C03201	1.81175e+07	1.65958e+07	1.72422e+07	2.44625e+07	2.09074e+07	2.49269e+07	6.98008e+06	8.51336e+06	8.81409e+06	8.94631e+06	6.13286e+06	5.67623e+06	1.7914e+07	1.26599e+07	1.53204e+07	ko00565,ko01100
LIPID-P-1734	MGDG(16:0_16:3)	GL	MGDG	742.547	724.513	[M+NH4]+	C41H72O10	C03692	485022	426708	416476	289828	354011	303913	306203	267814	295451	203629	144062	192143	274381	291668	331146	ko00561,ko01100
LIPID-P-1903	TG(O-20:0_18:0_22:5)	GL	TG-O	968.901	950.867	[M+NH4]+	C63H114O5	-	768096	817816	855283	579223	741755	696934	625319	602216	609852	248527	222314	218694	781148	651483	647611	-
LIPID-P-1951	Cer(t18:1/20:1(2OH))	SP	Cer-AP	606.546	623.549	[M-H2O+H]+	C38H73NO5	C12145	65828.1	40151.6	32690.3	41711.9	50124.6	28421.1	41736.6	59476.7	44247.4	92189.9	120831	91607	44231.7	61551.4	56563.3	ko00600,ko01100
LIPID-P-1953	Cer(t18:1/36:1(2OH))	SP	Cer-AP	830.796	847.799	[M-H2O+H]+	C54H105NO5	C12145	59594.8	78305.1	59875.2	52483.1	39628	49042.3	39690.3	32043.6	48611.1	34838.7	26644.3	26721.7	43288	39763.8	61042.5	ko00600,ko01100
LIPID-P-1954	Cer(t18:1/36:2(2OH))	SP	Cer-AP	828.78	845.784	[M-H2O+H]+	C54H103NO5	C12145	74059.5	92510.5	77441.8	43022.7	33369.4	20536.6	36166.6	28416.6	31783.3	36291.3	28160.5	22461.5	39294.9	43357.4	44402.1	ko00600,ko01100
LIPID-P-1956	Cer(t18:1/38:2(2OH))	SP	Cer-AP	856.812	873.815	[M-H2O+H]+	C56H107NO5	C12145	1.45976e+06	1.40178e+06	1.36672e+06	900089	912968	941085	796354	878559	920827	496887	472821	444147	969547	1.0159e+06	1.06111e+06	ko00600,ko01100
LIPID-P-1957	Cer(t18:1/40:2(2OH))	SP	Cer-AP	884.843	901.846	[M-H2O+H]+	C58H111NO5	C12145	114926	160768	159313	148605	157111	174533	131006	127891	117591	40131.4	46347.7	62156.1	112262	134633	125601	ko00600,ko01100
LIPID-P-1960	Cer(t18:2/38:2(2OH))	SP	Cer-AP	854.796	871.799	[M-H2O+H]+	C56H105NO5	C12145	112784	105234	85439.8	82325.6	99243.4	98753.9	75818	64067.2	84422.1	56264.2	39267.4	30352.6	109602	103236	102427	ko00600,ko01100
LIPID-P-1961	Cer(t18:2/40:2(2OH))	SP	Cer-AP	882.827	899.831	[M-H2O+H]+	C58H109NO5	C12145	119938	133297	144025	103502	109177	106783	73598.6	89224.3	105978	68293.8	82279.1	55846.1	73965.9	120092	126118	ko00600,ko01100
LIPID-P-1963	Cer(t19:2/18:2(2OH))	SP	Cer-AP	588.499	605.502	[M-H2O+H]+	C37H67NO5	C12145	59754.6	38584.2	59242	122548	136670	107331	66108.6	69907.7	103018	94007.6	73689	78651.8	77229.8	79149.1	79452.6	ko00600,ko01100
LIPID-P-1965	Cer(t20:1/36:2(2OH))	SP	Cer-AP	856.812	873.815	[M-H2O+H]+	C56H107NO5	C12145	90709.2	90797.4	131173	120314	109525	82902.6	69761.5	89959.5	77606.6	54704.7	38931.2	37554	83815.2	69193.8	91026.4	ko00600,ko01100
LIPID-P-1966	Cer(t20:1/38:2(2OH))	SP	Cer-AP	884.843	901.846	[M-H2O+H]+	C58H111NO5	C12145	68700.9	52970.8	70406.2	64067.5	64973	86689.1	36889.4	63860	79261.4	40364.6	34859.7	44905.5	46097.1	41273.1	63381.2	ko00600,ko01100
LIPID-P-1968	Cer(t20:2/18:0(2OH))	SP	Cer-AP	606.546	623.549	[M-H2O+H]+	C38H73NO5	C12145	102284	51424	24893.4	51764.9	58000.1	38964.2	66947.9	89633.8	87577.1	148333	138311	169829	73778.5	69598.7	87454.2	ko00600,ko01100
LIPID-P-1976	Cer(t20:2/38:2(2OH))	SP	Cer-AP	882.827	899.831	[M-H2O+H]+	C58H109NO5	C12145	44012.1	63079.3	67966.6	71474.9	81146.2	63396.1	58761	70688.2	65121.2	60704.3	34331.7	41932.2	58738.8	81705.6	76220.9	ko00600,ko01100
LIPID-P-1979	Cer(t21:2/35:1(2OH))	SP	Cer-AP	856.812	873.815	[M-H2O+H]+	C56H107NO5	C12145	20420.5	23752.6	15723.5	44978.1	28248.5	35345.7	30827.8	22765.3	30511	24397.1	20501.2	13149.1	34563.3	37292.3	47706.9	ko00600,ko01100
LIPID-P-1981	Cer(t22:1/34:2(2OH))	SP	Cer-AP	856.812	873.815	[M-H2O+H]+	C56H107NO5	C12145	532104	504044	611367	340684	447166	391642	437435	399543	342476	191347	174071	190806	470169	367049	321638	ko00600,ko01100
LIPID-P-1983	Cer(t22:2/34:2(2OH))	SP	Cer-AP	854.796	871.799	[M-H2O+H]+	C56H105NO5	C12145	51025.1	62816.6	51442.2	31785.8	48053.5	36520.2	26019.3	30486.4	28298	26130	22916.9	31464.7	35866.9	35474.8	44223.2	ko00600,ko01100
LIPID-P-1998	Cer(t28:2/30:2(2OH))	SP	Cer-AP	882.827	899.831	[M-H2O+H]+	C58H109NO5	C12145	46714.8	72619.9	87809.5	62321.9	43999.3	72063.9	74087	88152.4	48841.3	50614.3	36162.8	44827.9	69063.3	83589.3	53739	ko00600,ko01100
LIPID-P-2001	Cer(t30:2/28:2(2OH))	SP	Cer-AP	882.827	899.831	[M-H2O+H]+	C58H109NO5	C12145	86419.3	89720.3	88887.2	60690.2	51540	82106.5	50608.3	65570.6	64690	42554.3	38929.6	34477.2	68503.7	52972.4	89243.8	ko00600,ko01100
LIPID-P-2007	Cer(d16:0/18:2)	SP	Cer-NDS	518.493	535.496	[M-H2O+H]+	C34H65NO3	C12126	22821.2	28979.4	31832.2	18376.1	20410.6	37579.3	23192.2	21841.5	23590	13446.2	25280.1	30197.3	26541	21687.5	25944.1	ko00600,ko01100,ko04071
LIPID-P-2008	Cer(d16:0/19:0)	SP	Cer-NDS	536.54	553.543	[M-H2O+H]+	C35H71NO3	C12126	52576.8	50432	59345.3	57439.2	52089.8	56451.6	40920.6	75465.3	54909	43361.4	77135.4	74007.7	40935.2	50089.4	54114.6	ko00600,ko01100,ko04071
LIPID-P-2019	Cer(d18:0/19:1)	SP	Cer-NDS	562.556	579.559	[M-H2O+H]+	C37H73NO3	C12126	95235.6	109105	129511	100196	90898.7	113028	92101.1	101186	86043.5	105233	104031	98918.9	104480	63002.2	86622.6	ko00600,ko01100,ko04071
LIPID-P-2038	Cer(d14:1/18:1)	SP	Cer-NS	490.462	507.465	[M-H2O+H]+	C32H61NO3	C00195	47642.6	42219.9	30775.7	87608.2	117819	103835	50646.6	51758.2	46978.8	25321.2	29497.8	21636.9	52757.1	74187.2	62045	ko00600,ko01100,ko04071,ko04217,ko04722,ko04920,ko04931,ko04933,ko05140,ko05415
LIPID-P-2039	Cer(d14:1/20:0)	SP	Cer-NS	520.509	537.512	[M-H2O+H]+	C34H67NO3	C00195	1.10553e+06	1.12341e+06	1.10092e+06	948760	1.06729e+06	991075	618609	667260	631071	400174	334299	348660	890931	718972	799966	ko00600,ko01100,ko04071,ko04217,ko04722,ko04920,ko04931,ko04933,ko05140,ko05415
LIPID-P-2069	Cer(d17:2/24:1)	SP	Cer-NS	614.587	631.59	[M-H2O+H]+	C41H77NO3	C00195	25124.1	24211.6	25975.4	35101.2	35170.5	27689.4	30708.1	54595.8	28538	19359.3	25839.6	24470.2	25258.2	25731.7	29803.4	ko00600,ko01100,ko04071,ko04217,ko04722,ko04920,ko04931,ko04933,ko05140,ko05415
LIPID-P-2081	Cer(d18:2/16:1)	SP	Cer-NS	516.478	533.481	[M-H2O+H]+	C34H63NO3	C00195	194842	250928	226993	372802	361739	364661	185398	182348	230036	116201	91460.9	130957	239335	202654	262532	ko00600,ko01100,ko04071,ko04217,ko04722,ko04920,ko04931,ko04933,ko05140,ko05415
LIPID-P-2100	Cer(d19:2/24:1)	SP	Cer-NS	642.618	659.622	[M-H2O+H]+	C43H81NO3	C00195	32076.7	27311.1	26528.1	41756.1	48767.7	35762.1	23626.8	46902.4	36772.6	27352.7	17991.1	17074.2	29556.5	31280.2	23441	ko00600,ko01100,ko04071,ko04217,ko04722,ko04920,ko04931,ko04933,ko05140,ko05415
LIPID-P-2116	Cer(d21:3/16:0)	SP	Cer-NS	558.524	575.528	[M-H2O+H]+	C37H69NO3	C00195	133561	127424	194827	136207	139296	130171	111998	125277	106957	117649	133720	127900	147529	145295	144112	ko00600,ko01100,ko04071,ko04217,ko04722,ko04920,ko04931,ko04933,ko05140,ko05415
LIPID-P-2122	Cer(d22:3/24:1)	SP	Cer-NS	682.65	699.653	[M-H2O+H]+	C46H85NO3	C00195	484423	486836	350560	317839	298817	330433	255397	276046	295381	141171	106574	123122	370039	290505	286221	ko00600,ko01100,ko04071,ko04217,ko04722,ko04920,ko04931,ko04933,ko05140,ko05415
LIPID-P-2124	HexCer(t14:0/24:2(2OH))	SP	HexCer-AP	606.546	785.602	[M-H2O+H]+	C44H83NO10	-	160577	69466.5	52874.6	68731.6	143043	49599	109894	97831.8	77870.3	182602	234662	236962	85825.6	120179	121248	-
LIPID-P-2128	HexCer(t14:1/24:0(2OH))	SP	HexCer-AP	608.561	787.617	[M-H2O+H]+	C44H85NO10	-	37658.4	27576.5	16722.3	34774.8	31681.5	22441.2	46866.5	51027.9	39131.4	72985.2	89432.4	82471	33276.7	38529.4	46987.4	-
LIPID-P-2149	HexCer(t17:2/34:2(2OH))	SP	HexCer-AP	784.718	963.774	[M-H2O+H]+	C57H105NO10	-	11023.2	19074.4	1515.04	55392.2	60479.6	51365.1	29302.6	28835.1	9067.53	6010.17	17645.3	19094.9	33812.4	23617	38314.4	-
LIPID-P-2159	HexCer(t18:1/20:0(2OH))	SP	HexCer-AP	608.561	787.617	[M-H2O+H]+	C44H85NO10	-	44631.7	34773.7	17475.9	37616.3	42117.9	24257.9	42584.3	46467.3	42486.5	104645	105087	88998.3	50925.3	39791.1	52545.1	-
LIPID-P-2161	HexCer(t18:2/20:0(2OH))	SP	HexCer-AP	606.546	785.602	[M-H2O+H]+	C44H83NO10	-	55046	31304.5	21970.7	43838	39147.3	36063.6	42856.4	56533.9	57644.9	99996.7	92791.6	98310.9	44982.4	57781.6	67355.1	-
LIPID-P-2167	HexCer(t20:2/38:2(2OH))	SP	HexCer-AP	882.827	1061.88	[M-H2O+H]+	C64H119NO10	-	52141.8	51917.4	54350.7	49468.5	50798.4	66961.2	58260.4	73354.5	50631.4	33407.8	25299.7	50347.8	42958.9	40572.4	53060	-
LIPID-P-2168	HexCer(t22:1/16:1(2OH))	SP	HexCer-AP	606.546	785.602	[M-H2O+H]+	C44H83NO10	-	101909	46949.5	23778.3	51387.3	50500.4	43134.7	56265	92934.6	77521.8	125951	126336	159401	61706.3	57249.6	77775.2	-
LIPID-P-2220	HexCer(d17:2/24:1)	SP	HexCer-NS	614.588	793.643	[M-H2O+H]+	C47H87NO8	-	15087.4	13078.2	12268.5	20593.1	15113.9	13704.5	7250.63	53832.5	19074.8	29394.6	14298.7	19822.6	12333.8	22160.2	16811.1	-
LIPID-P-2275	TG(12:0_16:2_18:2)	GL	TG	788.68	770.642	[M+NH4]+	C49H86O6	C00422	531915	688039	694938	448927	484046	509022	431150	485050	449338	233763	188241	232354	458552	461334	435292	ko00561,ko01100,ko04714,ko04923,ko04931,ko04975,ko04977,ko04979,ko05417
LIPID-P-2278	TG(13:0_16:2_18:2)	GL	TG	802.68	784.658	[M+NH4]+	C50H88O6	C00422	84798.4	135914	119882	227655	181298	146107	51095.6	59563.7	56528.8	18190.3	38478.1	32289.9	122720	86293.7	97137.4	ko00561,ko01100,ko04714,ko04923,ko04931,ko04975,ko04977,ko04979,ko05417
LIPID-P-2279	TG(13:0_18:1_18:2)	GL	TG	832.73	814.705	[M+NH4]+	C52H94O6	C00422	230764	214722	207834	253678	220182	290553	90946.9	113917	106018	102721	84511.4	102186	177885	185946	195337	ko00561,ko01100,ko04714,ko04923,ko04931,ko04975,ko04977,ko04979,ko05417
LIPID-P-2281	TG(13:0_20:2_20:5)	GL	TG	880.73	862.705	[M+NH4]+	C56H94O6	C00422	35925.4	57534.1	44696.9	54900.2	41621.8	42980.2	44755.2	41471.1	44521.2	34661.4	31158.4	21335.8	36716.3	33159	41026	ko00561,ko01100,ko04714,ko04923,ko04931,ko04975,ko04977,ko04979,ko05417
LIPID-P-2296	TG(15:0_18:0_18:1)	GL	TG	864.77	846.768	[M+NH4]+	C54H102O6	C00422	497465	507649	477992	442497	470144	542219	353949	360828	312022	183041	213713	191114	424230	499101	468894	ko00561,ko01100,ko04714,ko04923,ko04931,ko04975,ko04977,ko04979,ko05417
LIPID-P-2299	TG(15:1_15:1_19:2)	GL	TG	830.72	812.689	[M+NH4]+	C52H92O6	C00422	152634	173705	161664	103345	107324	110373	93566.7	74031.5	80556.6	62363.4	95844.1	88088.5	131281	156618	151467	ko00561,ko01100,ko04714,ko04923,ko04931,ko04975,ko04977,ko04979,ko05417
LIPID-P-2300	TG(14:0_17:2_18:2)	GL	TG	830.73	812.689	[M+NH4]+	C52H92O6	C00422	302427	273108	291317	240482	231156	310991	112213	178194	164871	84240	78692.4	70927	241566	164717	245771	ko00561,ko01100,ko04714,ko04923,ko04931,ko04975,ko04977,ko04979,ko05417
LIPID-P-2302	TG(15:1_17:1_17:1)	GL	TG	832.74	814.705	[M+NH4]+	C52H94O6	C00422	560620	529001	527463	386645	492581	479929	305815	314379	391472	190812	157081	174968	400217	384633	392087	ko00561,ko01100,ko04714,ko04923,ko04931,ko04975,ko04977,ko04979,ko05417
LIPID-P-2303	TG(16:0_15:1_18:2)	GL	TG	832.73	814.705	[M+NH4]+	C52H94O6	C00422	221332	218228	193770	139010	210542	167326	124485	165901	156456	72390.4	49576.1	50136.8	114007	181418	173793	ko00561,ko01100,ko04714,ko04923,ko04931,ko04975,ko04977,ko04979,ko05417
LIPID-P-2304	TG(15:1_18:1_18:2)	GL	TG	858.76	840.721	[M+NH4]+	C54H96O6	C00422	1.41214e+06	1.62408e+06	1.49007e+06	1.21382e+06	1.36468e+06	1.32397e+06	903756	1.18575e+06	1.06489e+06	393192	332835	356319	1.10623e+06	1.34677e+06	1.36201e+06	ko00561,ko01100,ko04714,ko04923,ko04931,ko04975,ko04977,ko04979,ko05417
LIPID-P-2305	TG(15:1_18:1_18:3)	GL	TG	856.74	838.705	[M+NH4]+	C54H94O6	C00422	1.00669e+06	1.09289e+06	897672	818677	784369	874099	573257	732828	702679	280512	196758	193140	806852	827569	732181	ko00561,ko01100,ko04714,ko04923,ko04931,ko04975,ko04977,ko04979,ko05417
LIPID-P-2309	TG(16:0_16:2_18:3)	GL	TG	842.73	824.689	[M+NH4]+	C53H92O6	C00422	2.67058e+06	2.38839e+06	2.17813e+06	1.18129e+06	1.33098e+06	1.1679e+06	796017	947501	890381	554763	439487	462175	1.17856e+06	1.11511e+06	959379	ko00561,ko01100,ko04714,ko04923,ko04931,ko04975,ko04977,ko04979,ko05417
LIPID-P-2313	TG(16:1_18:1_16:3)	GL	TG	842.72	824.689	[M+NH4]+	C53H92O6	C00422	362521	326613	313908	172942	227197	242597	150751	162442	116743	81775.7	55823.1	83825.1	233091	189014	151710	ko00561,ko01100,ko04714,ko04923,ko04931,ko04975,ko04977,ko04979,ko05417
LIPID-P-2319	TG(16:0_20:1_21:1)	GL	TG	946.88	928.846	[M+NH4]+	C60H112O6	C00422	115989	134364	117574	72900.5	78427.9	74932.9	78433.2	79102.2	80176.4	38155.5	39600	34729.3	87205.7	69117.6	98686.7	ko00561,ko01100,ko04714,ko04923,ko04931,ko04975,ko04977,ko04979,ko05417
LIPID-P-2325	TG(18:0_17:1_18:1)	GL	TG	890.83	872.783	[M+NH4]+	C56H104O6	C00422	8.50323e+06	1.03565e+07	8.78142e+06	7.19826e+06	7.24934e+06	6.68325e+06	5.52363e+06	5.71277e+06	5.76383e+06	2.95866e+06	2.75931e+06	2.28108e+06	7.0805e+06	6.65307e+06	6.68605e+06	ko00561,ko01100,ko04714,ko04923,ko04931,ko04975,ko04977,ko04979,ko05417
LIPID-P-2326	TG(18:1_17:2_18:2)	GL	TG	884.78	866.736	[M+NH4]+	C56H98O6	C00422	1.77374e+06	1.71645e+06	1.59638e+06	1277176	1.35972e+06	1.44646e+06	1.06412e+06	1.04087e+06	1.22963e+06	426120	460779	472657	1.21167e+06	1.28508e+06	1.44066e+06	ko00561,ko01100,ko04714,ko04923,ko04931,ko04975,ko04977,ko04979,ko05417
LIPID-P-2327	TG(18:0_16:1_20:1)	GL	TG	904.81	886.799	[M+NH4]+	C57H106O6	C00422	3.47916e+07	3.27564e+07	3.2849e+07	2.66797e+07	3.38034e+07	3.05413e+07	2.56849e+07	2.72528e+07	2.89959e+07	1.05308e+07	1.17661e+07	1.24176e+07	3.1427e+07	2.97277e+07	2.78497e+07	ko00561,ko01100,ko04714,ko04923,ko04931,ko04975,ko04977,ko04979,ko05417
LIPID-P-2328	TG(16:0_20:1_18:2)	GL	TG	902.81	884.783	[M+NH4]+	C57H104O6	C00422	2.16391e+06	2.30524e+06	2.27212e+06	1.80037e+06	1.9299e+06	1.86237e+06	1.63125e+06	1.68743e+06	1.7207e+06	1.04333e+06	937746	915851	1.87841e+06	1.88358e+06	1.78886e+06	ko00561,ko01100,ko04714,ko04923,ko04931,ko04975,ko04977,ko04979,ko05417
LIPID-P-2329	TG(18:0_16:2_20:2)	GL	TG	900.8	882.768	[M+NH4]+	C57H102O6	C00422	1.37443e+06	1.45189e+06	1.41034e+06	1.31838e+06	1.38067e+06	1.37144e+06	1.2039e+06	1.26479e+06	1.29949e+06	783495	730913	803019	1.27618e+06	1.27602e+06	1.17679e+06	ko00561,ko01100,ko04714,ko04923,ko04931,ko04975,ko04977,ko04979,ko05417
LIPID-P-2330	TG(18:1_17:2_19:2)	GL	TG	898.78	880.752	[M+NH4]+	C57H100O6	C00422	2.86035e+08	2.81482e+08	2.97762e+08	2.61921e+08	2.80742e+08	2.68847e+08	2.36257e+08	2.72749e+08	2.31451e+08	1.43674e+08	1.45466e+08	1.38116e+08	2.43396e+08	2.70421e+08	2.39981e+08	ko00561,ko01100,ko04714,ko04923,ko04931,ko04975,ko04977,ko04979,ko05417
LIPID-P-2332	TG(16:1_16:2_18:2)	GL	TG	842.73	824.689	[M+NH4]+	C53H92O6	C00422	459391	467673	453835	301379	362420	318716	188773	251866	190173	80868.7	88197.5	117892	259658	229401	305562	ko00561,ko01100,ko04714,ko04923,ko04931,ko04975,ko04977,ko04979,ko05417
LIPID-P-2334	TG(16:1_18:1_20:5)	GL	TG	894.76	876.721	[M+NH4]+	C57H96O6	C00422	75752.9	70054.3	90554.1	64152.1	83992.7	88750.1	51886.5	59717.8	71111.8	30566	39028.6	20545.2	58402.2	45217.9	71143.7	ko00561,ko01100,ko04714,ko04923,ko04931,ko04975,ko04977,ko04979,ko05417
LIPID-P-2336	TG(19:0_18:2_18:2)	GL	TG	914.8	896.783	[M+NH4]+	C58H104O6	C00422	1.07109e+06	1.28737e+06	1.05858e+06	836767	973958	983247	670946	703217	765372	359536	321140	409597	876518	933229	860741	ko00561,ko01100,ko04714,ko04923,ko04931,ko04975,ko04977,ko04979,ko05417
LIPID-P-2337	TG(18:1_19:1_18:3)	GL	TG	912.79	894.768	[M+NH4]+	C58H102O6	C00422	152981	168168	158223	96737.5	111003	129569	89613	112654	129116	51807	53426.5	45604.5	84981.1	134120	104991	ko00561,ko01100,ko04714,ko04923,ko04931,ko04975,ko04977,ko04979,ko05417
LIPID-P-2338	TG(16:0_22:1_18:2)	GL	TG	930.85	912.815	[M+NH4]+	C59H108O6	C00422	999335	1.26626e+06	1.09802e+06	771620	954621	909038	820459	843400	928599	390562	363654	357541	1.00494e+06	875097	961453	ko00561,ko01100,ko04714,ko04923,ko04931,ko04975,ko04977,ko04979,ko05417
LIPID-P-2339	TG(20:0_18:2_18:2)	GL	TG	928.84	910.799	[M+NH4]+	C59H106O6	C00422	3.27431e+06	3.34514e+06	2.94375e+06	2.89487e+06	2.9844e+06	2.75699e+06	2.42078e+06	2.57925e+06	2.35696e+06	1.34752e+06	1.39092e+06	1.647e+06	2.94993e+06	2.78815e+06	2.89209e+06	ko00561,ko01100,ko04714,ko04923,ko04931,ko04975,ko04977,ko04979,ko05417
LIPID-P-2342	TG(17:0_18:2_18:3)	GL	TG	884.77	866.736	[M+NH4]+	C56H98O6	C00422	1.15679e+06	1.24255e+06	1.20432e+06	680419	758758	791515	674802	601242	717461	296873	358548	331629	707234	729438	846998	ko00561,ko01100,ko04714,ko04923,ko04931,ko04975,ko04977,ko04979,ko05417
LIPID-P-2345	TG(17:0_18:3_18:3)	GL	TG	882.76	864.721	[M+NH4]+	C56H96O6	C00422	468614	514621	582845	358628	418251	444362	290493	363938	365683	178947	159465	166032	446418	328435	414726	ko00561,ko01100,ko04714,ko04923,ko04931,ko04975,ko04977,ko04979,ko05417
LIPID-P-2351	TG(18:1_20:2_18:3)	GL	TG	924.8	906.768	[M+NH4]+	C59H102O6	C00422	942865	935770	969493	614194	676446	611597	557131	561537	538353	321267	402455	373535	626203	649123	593538	ko00561,ko01100,ko04714,ko04923,ko04931,ko04975,ko04977,ko04979,ko05417
LIPID-P-2352	TG(20:0_18:3_18:3)	GL	TG	924.8	906.768	[M+NH4]+	C59H102O6	C00422	794685	760900	773511	591987	570584	488618	489968	521158	579165	295212	232211	291097	633013	551635	629762	ko00561,ko01100,ko04714,ko04923,ko04931,ko04975,ko04977,ko04979,ko05417
LIPID-P-2353	TG(20:1_18:2_18:3)	GL	TG	924.8	906.768	[M+NH4]+	C59H102O6	C00422	561254	659314	618313	497506	388459	390085	406091	418386	427445	230800	209123	147749	439615	373956	426141	ko00561,ko01100,ko04714,ko04923,ko04931,ko04975,ko04977,ko04979,ko05417
LIPID-P-2355	TG(18:0_18:2_20:2)	GL	TG	928.83	910.799	[M+NH4]+	C59H106O6	C00422	2.06321e+06	2.04204e+06	1.73793e+06	1.46191e+06	1.39586e+06	1.55034e+06	1.44057e+06	1.4868e+06	1.51786e+06	1.01742e+06	1.14193e+06	1.22517e+06	1.62811e+06	1.70239e+06	1.59357e+06	ko00561,ko01100,ko04714,ko04923,ko04931,ko04975,ko04977,ko04979,ko05417
LIPID-P-2356	TG(18:0_18:2_20:3)	GL	TG	926.82	908.783	[M+NH4]+	C59H104O6	C00422	1.25847e+06	1.50269e+06	1.23517e+06	686259	728978	797519	742930	738589	746133	416159	459342	508107	857212	849770	965335	ko00561,ko01100,ko04714,ko04923,ko04931,ko04975,ko04977,ko04979,ko05417
LIPID-P-2360	TG(20:1_18:3_18:3)	GL	TG	922.79	904.752	[M+NH4]+	C59H100O6	C00422	558639	490426	500178	243595	262393	286365	281459	264487	300604	127611	120711	124812	303696	290690	295818	ko00561,ko01100,ko04714,ko04923,ko04931,ko04975,ko04977,ko04979,ko05417
LIPID-P-2367	TG(18:1_18:2_19:2)	GL	TG	912.81	894.768	[M+NH4]+	C58H102O6	C00422	410831	447855	361554	311074	288083	373048	222994	294042	230492	117993	133554	148590	266498	234878	317201	ko00561,ko01100,ko04714,ko04923,ko04931,ko04975,ko04977,ko04979,ko05417
LIPID-P-2370	TG(18:1_18:3_20:5)	GL	TG	918.74	900.721	[M+NH4]+	C59H96O6	C00422	124077	111551	129315	121328	137806	109384	78276.9	92551.9	123274	55269.1	37348.6	53312	120113	105674	115094	ko00561,ko01100,ko04714,ko04923,ko04931,ko04975,ko04977,ko04979,ko05417
LIPID-P-2373	TG(18:1_20:1_20:2)	GL	TG	956.87	938.83	[M+NH4]+	C61H110O6	C00422	27750.5	22888.1	21000.5	24372.1	29483	58188.8	25300.5	30377.8	21647.1	11222.9	15851.5	17294.6	31363.4	26733.6	21295.9	ko00561,ko01100,ko04714,ko04923,ko04931,ko04975,ko04977,ko04979,ko05417
LIPID-P-2401	Cer(t15:0/22:2)	SP	Cer-NP	576.535	593.538	[M-H2O+H]+	C37H71NO4	C12145	119114	122072	90373.2	75179.1	81925.6	84065.7	82123.3	75822	72742.4	73606.5	60181.9	83750	73679.5	79379.6	88814.6	ko00600,ko01100
LIPID-P-2411	Cer(t17:0/22:2)	SP	Cer-NP	604.566	621.57	[M-H2O+H]+	C39H75NO4	C12145	38212.9	37999.8	41839.8	35773.8	31836.4	37165.9	30845.7	28207.7	31293.6	22988.5	33992.8	20398.6	19835.9	30512.7	26172.1	ko00600,ko01100
LIPID-P-2415	Cer(t17:1/20:0)	SP	Cer-NP	578.551	595.554	[M-H2O+H]+	C37H73NO4	C12145	23389.2	40197.2	28983.8	30594.6	37820.6	33924.2	69794.1	19916	27626.4	30642.2	18317.7	32872.2	23820	40810.8	37845.3	ko00600,ko01100
LIPID-P-2418	Cer(t17:1/22:1)	SP	Cer-NP	604.566	621.57	[M-H2O+H]+	C39H75NO4	C12145	400276	425861	353970	279071	296754	269156	255614	260112	331171	201087	210505	202652	287013	361206	302084	ko00600,ko01100
LIPID-P-2419	Cer(t17:1/22:2)	SP	Cer-NP	602.551	619.554	[M-H2O+H]+	C39H73NO4	C12145	358016	308521	246702	232832	207711	244131	178688	175685	271392	154706	156818	173416	224162	234117	227398	ko00600,ko01100
LIPID-P-2426	Cer(t17:2/18:1)	SP	Cer-NP	546.488	563.491	[M-H2O+H]+	C35H65NO4	C12145	964773	857825	878624	987503	1.04407e+06	894650	669084	754678	778589	283674	277410	313406	736713	776247	783081	ko00600,ko01100
LIPID-P-2427	Cer(t17:2/20:1)	SP	Cer-NP	574.519	591.523	[M-H2O+H]+	C37H69NO4	C12145	66075.8	84565.9	52678	60693.2	77019.5	67760.6	67351.6	47122.5	72344.1	36533.5	22152	35640.7	60354.6	43320.4	58791.1	ko00600,ko01100
LIPID-P-2428	Cer(t17:2/20:2)	SP	Cer-NP	572.504	589.507	[M-H2O+H]+	C37H67NO4	C12145	48892.5	45533.9	53970.3	36696.2	31809	34023.9	39362.6	13182.8	36693.8	24451	13039.4	20561.5	41789.8	40909.1	42814.7	ko00600,ko01100
LIPID-P-2430	Cer(t17:2/22:1)	SP	Cer-NP	602.551	619.554	[M-H2O+H]+	C39H73NO4	C12145	246166	191251	149391	209276	152926	159377	147723	114008	182352	110185	97718.6	139304	176671	175651	153451	ko00600,ko01100
LIPID-P-2447	Cer(t18:0/24:0)	SP	Cer-NP	668.655	667.648	[M+H]+	C42H85NO4	C12145	378662	334001	288721	328948	304974	295724	253539	267621	266217	147430	89367.8	109825	324911	259996	223229	ko00600,ko01100
LIPID-P-2472	Cer(d14:1/19:1(2OH))	SP	Cer-AS	520.472	537.476	[M-H2O+H]+	C33H63NO4	C02960	484155	482543	540175	572072	684709	586355	1.18459e+06	1.33686e+06	516192	749497	721283	672887	489149	492303	492750	ko00600,ko01100
LIPID-P-2478	Cer(d15:2/42:0(2OH))	SP	Cer-AS	856.848	873.851	[M-H2O+H]+	C57H111NO4	C02960	77570.5	54454	43207.5	48875.7	62867.4	41902.8	42980.5	46760.7	62719.8	50553.1	29061.9	25330.2	26738.7	40813.4	27154.2	ko00600,ko01100
LIPID-P-2484	Cer(d17:1/16:2(2OH))	SP	Cer-AS	518.457	535.46	[M-H2O+H]+	C33H61NO4	C02960	33100.8	39918.2	48152.1	42848.4	41555.9	43658.9	38251	35221.4	43549.8	25677.9	9497.85	25302.3	28974.7	33037.8	27972	ko00600,ko01100
LIPID-P-2485	Cer(d17:1/22:2(2OH))	SP	Cer-AS	602.551	619.554	[M-H2O+H]+	C39H73NO4	C02960	25131.7	27966.3	26416.4	34540.9	57295.3	33431.4	26399.6	31003.2	27838.1	32942.4	21217.8	45191.6	45824.6	31307.5	29973.7	ko00600,ko01100
LIPID-P-2488	Cer(d17:1/40:1(2OH))	SP	Cer-AS	856.848	873.851	[M-H2O+H]+	C57H111NO4	C02960	39112.3	47307	73299.2	48390.5	58946.8	41529.1	46507.7	54189.6	49679.6	22434.5	33081.1	37991.1	63625.3	34106.8	56189.4	ko00600,ko01100
LIPID-P-2490	Cer(d17:1/42:1(2OH))	SP	Cer-AS	884.879	901.883	[M-H2O+H]+	C59H115NO4	C02960	69915.4	68433.5	56154.8	53145.1	66332.9	58524.7	63053	66774.4	54864.9	34404.9	30622.6	38576.5	58430.1	49750.8	54478.5	ko00600,ko01100
LIPID-P-2491	Cer(d17:1/42:2(2OH))	SP	Cer-AS	882.864	899.867	[M-H2O+H]+	C59H113NO4	C02960	111036	119241	119093	77120.3	112949	78024.4	96259.1	89453.7	97139	62365	49894	41933.8	93804.1	96313.2	98153.6	ko00600,ko01100
LIPID-P-2493	Cer(d17:2/40:0(2OH))	SP	Cer-AS	856.848	873.851	[M-H2O+H]+	C57H111NO4	C02960	82020.2	119239	127912	121787	114583	109833	100460	112714	75529.9	43462.2	48188.2	61614.3	86126.1	83350.2	76217.6	ko00600,ko01100
LIPID-P-2494	Cer(d17:2/42:0(2OH))	SP	Cer-AS	884.879	901.883	[M-H2O+H]+	C59H115NO4	C02960	177003	163279	195655	152501	181339	147022	160434	139728	169577	85316.3	94316.4	90100.6	174927	189973	145335	ko00600,ko01100
LIPID-P-2495	Cer(d17:2/42:1(2OH))	SP	Cer-AS	882.864	899.867	[M-H2O+H]+	C59H113NO4	C02960	315162	318250	301452	344264	281890	269718	239079	282135	249842	160296	148054	137435	263367	261875	283574	ko00600,ko01100
LIPID-P-2496	Cer(d17:3/22:0(2OH))	SP	Cer-AS	602.551	619.554	[M-H2O+H]+	C39H73NO4	C02960	95002.2	91360.5	111460	182861	208420	177323	128978	112811	132727	150826	46715.7	68927.7	178121	101519	122858	ko00600,ko01100
LIPID-P-2497	Cer(d17:3/42:1(2OH))	SP	Cer-AS	880.848	897.851	[M-H2O+H]+	C59H111NO4	C02960	172164	186995	208328	245628	231841	208549	171298	159606	186217	95731.3	59725	84431.8	172513	133142	158188	ko00600,ko01100
LIPID-P-2498	Cer(d17:3/42:2(2OH))	SP	Cer-AS	878.832	895.836	[M-H2O+H]+	C59H109NO4	C02960	51362.6	62103.7	60533.7	60640.7	45453.1	59676.2	50767.6	52879.1	42436.7	24325.2	27320.8	15325	51969.3	40511.6	42569	ko00600,ko01100
LIPID-P-2504	Cer(d18:1/16:2(2OH))	SP	Cer-AS	532.472	549.476	[M-H2O+H]+	C34H63NO4	C02960	62701.5	80276.5	59621.5	75734.3	54344.9	66202	40922.7	54760	37803.6	20649	25360.9	36639.8	55091.2	48116.1	56548.3	ko00600,ko01100
LIPID-P-2506	Cer(d18:1/18:0(2OH))	SP	Cer-AS	564.535	581.538	[M-H2O+H]+	C36H71NO4	C02960	207193	226259	198472	183959	197142	163307	119530	104168	109775	96311.3	97825.8	98536.7	167493	161314	160189	ko00600,ko01100
LIPID-P-2515	Cer(d18:1/23:0(2OH))	SP	Cer-AS	652.624	651.617	[M+H]+	C41H81NO4	C02960	143384	163361	131125	105011	140598	124878	92798.3	119409	101210	36893.3	26758.4	33466.7	104641	101193	101871	ko00600,ko01100
LIPID-P-2518	Cer(d18:1/25:0(2OH))	SP	Cer-AS	680.655	679.648	[M+H]+	C43H85NO4	C02960	64893.8	35967.3	70599.2	35878.1	39856.8	54465.1	31696	50593.5	37314.2	22315.2	14758.2	27631.2	27092.9	33005.3	35273.3	ko00600,ko01100
LIPID-P-2519	Cer(d18:1/26:2(2OH))	SP	Cer-AS	672.629	689.632	[M-H2O+H]+	C44H83NO4	C02960	92580	85628.2	74930.6	70028.3	81181	58249.5	60261.4	61406.9	55321.9	28215.4	22247.2	28247.3	68053.3	53494.5	75276.9	ko00600,ko01100
LIPID-P-2529	Cer(d18:2/18:0(2OH))	SP	Cer-AS	580.53	579.523	[M+H]+	C36H69NO4	C02960	245215	280894	223232	253281	206099	247378	198337	172476	196093	96144.7	89274.6	87597.4	171890	184207	185702	ko00600,ko01100
LIPID-P-2533	Cer(d18:2/24:0(2OH))	SP	Cer-AS	646.613	663.617	[M-H2O+H]+	C42H81NO4	C02960	214544	217536	162419	208178	151082	174832	165979	153888	173811	59184.7	60519.4	76397.9	163360	138645	150674	ko00600,ko01100
LIPID-P-2535	Cer(d18:2/40:2(2OH))	SP	Cer-AS	866.832	883.836	[M-H2O+H]+	C58H109NO4	C02960	21585.7	16185.6	25478.1	9942.09	35941.9	17757.5	22025.2	18972.2	17505	33281.9	10432.3	12141.3	21683	26763.8	20840.7	ko00600,ko01100
LIPID-P-2550	Cer(d19:3/40:0(2OH))	SP	Cer-AS	882.864	899.867	[M-H2O+H]+	C59H113NO4	C02960	80402.6	97875.5	68292.1	61313.7	76208.3	95904.2	49266.4	56359.2	83497.6	50329.1	44411.8	41190.8	63496.1	61965.8	66350.6	ko00600,ko01100
LIPID-P-2551	Cer(d19:3/40:1(2OH))	SP	Cer-AS	880.848	897.851	[M-H2O+H]+	C59H111NO4	C02960	84129.1	118792	68190	102807	102839	70760.8	80837.8	100159	76826.6	52163.9	37300.5	57544.3	65552.6	71848.7	108688	ko00600,ko01100
LIPID-P-2561	Cer(d21:1/38:1(2OH))	SP	Cer-AS	884.879	901.883	[M-H2O+H]+	C59H115NO4	C02960	60307.3	46092.2	49983	47384	58224.5	62951.9	45139.7	62828.2	54027.8	30835.9	26329.1	32035.4	68220.5	46153.4	60592	ko00600,ko01100
LIPID-P-2562	Cer(d21:1/38:2(2OH))	SP	Cer-AS	882.864	899.867	[M-H2O+H]+	C59H113NO4	C02960	62901.9	50403.2	85634.6	39930.6	52312.2	62919.8	50499.7	73155.3	60233.8	54439.9	36188.5	43368.3	52938.7	49816.6	74574.8	ko00600,ko01100
LIPID-P-2563	Cer(d21:2/36:0(2OH))	SP	Cer-AS	856.848	873.851	[M-H2O+H]+	C57H111NO4	C02960	99272.4	67968.2	80758.1	79924.1	78403.5	83983.2	63267.7	56629.4	83026.9	43768.1	42767.5	52791.7	74992.6	85242.7	74576.4	ko00600,ko01100
LIPID-P-2564	Cer(d21:2/38:1(2OH))	SP	Cer-AS	882.864	899.867	[M-H2O+H]+	C59H113NO4	C02960	211711	205165	188718	165832	190277	158776	175229	128439	144901	73853	96244.5	82126.3	133308	155001	183173	ko00600,ko01100
LIPID-P-2566	Cer(d21:3/38:0(2OH))	SP	Cer-AS	882.864	899.867	[M-H2O+H]+	C59H113NO4	C02960	68915.3	71651.4	72749.6	67388.1	78952.7	62018.7	67331.3	63523.5	34734.1	35013.5	43947.2	24042.9	50126.7	60332.7	69092	ko00600,ko01100
LIPID-P-2571	Cer(d22:2/35:1(2OH))	SP	Cer-AS	854.832	871.836	[M-H2O+H]+	C57H109NO4	C02960	246567	236508	249359	120358	102964	184017	135845	150675	109082	104866	81618.3	70316.5	156375	194351	122699	ko00600,ko01100
LIPID-P-2573	Cer(d23:2/34:0(2OH))	SP	Cer-AS	856.848	873.851	[M-H2O+H]+	C57H111NO4	C02960	84973.9	87511.8	53049.8	54730.7	55379.5	66880.5	61309.7	73696.4	67439.9	22415.9	24482.8	31757.9	52112.3	59228.8	63904.9	ko00600,ko01100
LIPID-P-2575	Cer(d23:2/36:1(2OH))	SP	Cer-AS	882.864	899.867	[M-H2O+H]+	C59H113NO4	C02960	135657	127994	138952	102837	132694	135401	106541	105272	147084	91232.5	80051.1	56392.8	116300	112365	122287	ko00600,ko01100
LIPID-P-2576	Cer(d23:2/36:2(2OH))	SP	Cer-AS	880.848	897.851	[M-H2O+H]+	C59H111NO4	C02960	103982	112395	115070	103876	85251.7	129786	107967	133577	105491	57547.5	51152	41948.2	97263.7	91261.2	96026.6	ko00600,ko01100
LIPID-P-2577	Cer(d23:3/36:0(2OH))	SP	Cer-AS	882.864	899.867	[M-H2O+H]+	C59H113NO4	C02960	40475.2	39800.5	49777.7	50318.9	56474.6	39014.6	33941.5	39559.8	39616.6	33333.3	23271	17458.9	48458	46829.5	38392.2	ko00600,ko01100
LIPID-P-2582	Cer(d24:1/35:1(2OH))	SP	Cer-AS	884.879	901.883	[M-H2O+H]+	C59H115NO4	C02960	40285.1	37047.9	32749.1	32739.5	27949.8	32960.4	31024.4	18811.2	36049.3	28292.1	30530.1	30066.5	27673.1	34172.9	24450.1	ko00600,ko01100
LIPID-P-2583	Cer(d24:2/33:0(2OH))	SP	Cer-AS	856.848	873.851	[M-H2O+H]+	C57H111NO4	C02960	48133.9	72197.6	70715.1	77491.2	64534.2	71231.2	62734.1	73885.8	34190.5	34623.8	40028	51466.8	74072.6	54798.3	62247.8	ko00600,ko01100
LIPID-P-2585	Cer(d24:2/35:1(2OH))	SP	Cer-AS	882.864	899.867	[M-H2O+H]+	C59H113NO4	C02960	121440	111585	130741	170675	126713	136031	131960	123019	111795	53886.8	55432.7	66249.8	118640	115816	162891	ko00600,ko01100
LIPID-P-2586	Cer(d24:3/15:1(2OH))	SP	Cer-AS	600.535	617.538	[M-H2O+H]+	C39H71NO4	C02960	162250	160533	242495	160525	162351	156372	173232	154553	145839	194626	170319	136985	177993	182954	152495	ko00600,ko01100
LIPID-P-2592	Cer(d25:1/34:2(2OH))	SP	Cer-AS	882.864	899.867	[M-H2O+H]+	C59H113NO4	C02960	44305.4	47997.6	51117.6	39561.4	44961	62853.4	22313.4	43215.7	43958.8	25970.2	19741.9	13982.4	55697.3	38749.4	62802.9	ko00600,ko01100
LIPID-P-2594	Cer(d25:2/34:1(2OH))	SP	Cer-AS	882.864	899.867	[M-H2O+H]+	C59H113NO4	C02960	167381	138113	172878	110496	179313	137120	119144	138191	141654	70571.6	90121.7	48182.8	144820	127873	136316	ko00600,ko01100
LIPID-P-2597	Cer(d25:3/34:0(2OH))	SP	Cer-AS	882.864	899.867	[M-H2O+H]+	C59H113NO4	C02960	57431.4	50858	33607.2	29298.3	49892.4	46622.8	44887.5	47146.1	45586.3	32526.3	14527.8	19927.6	28965.3	39854.9	38384.3	ko00600,ko01100
LIPID-P-2598	Cer(d25:3/34:1(2OH))	SP	Cer-AS	880.848	897.851	[M-H2O+H]+	C59H111NO4	C02960	52384.5	83718.3	58067.2	73512.2	62305.6	61683.5	58503	60895.2	41668	35750.4	36054.8	41949.8	59644.8	58444.4	93354.9	ko00600,ko01100
LIPID-P-2600	Cer(d26:1/31:1(2OH))	SP	Cer-AS	856.848	873.851	[M-H2O+H]+	C57H111NO4	C02960	32397.9	29910.6	25479.7	19697.1	27823.9	25233.4	9426.37	23526.4	25865.4	30345.9	24437.1	24546	26182.5	18826.1	23889.7	ko00600,ko01100
LIPID-P-2601	Cer(d26:2/31:0(2OH))	SP	Cer-AS	856.848	873.851	[M-H2O+H]+	C57H111NO4	C02960	70612.3	69595.6	44308.3	57977.6	70727.7	48766.2	48352	43352.9	79621.3	23339	24088.3	37460.3	66836.7	38747.7	58393.3	ko00600,ko01100
LIPID-P-2602	Cer(d26:2/33:1(2OH))	SP	Cer-AS	882.864	899.867	[M-H2O+H]+	C59H113NO4	C02960	143314	154803	127464	132375	142014	134932	107075	140053	143282	68931	61751.7	51755.1	100250	113474	136316	ko00600,ko01100
LIPID-P-2603	Cer(d26:3/33:0(2OH))	SP	Cer-AS	882.864	899.867	[M-H2O+H]+	C59H113NO4	C02960	26001.5	44254.3	36858.2	31839.8	30707.9	25453	22631.8	41729.4	37447.1	18060.5	15087.3	25025.8	46874.5	49318.9	45514.8	ko00600,ko01100
LIPID-P-2604	Cer(d26:3/33:1(2OH))	SP	Cer-AS	880.848	897.851	[M-H2O+H]+	C59H111NO4	C02960	58976	78835	62326.6	76548.1	44966.6	52956.3	47334.8	50920.2	60900	45173.8	31972.8	37327.2	58031.7	63953.6	53802.2	ko00600,ko01100
LIPID-P-2609	Cer(d27:1/32:2(2OH))	SP	Cer-AS	882.864	899.867	[M-H2O+H]+	C59H113NO4	C02960	49228	84826.5	49779.3	54730.7	60856.8	54712.5	63499.7	65570.6	61320.9	46501.4	32901.5	34475.6	43445.4	59781.6	61571.2	ko00600,ko01100
LIPID-P-2610	Cer(d27:2/30:0(2OH))	SP	Cer-AS	856.848	873.851	[M-H2O+H]+	C57H111NO4	C02960	77121.9	60162.5	72865.1	56335.6	50629	85556	52004.7	59069.9	50724	41666.7	33058.2	34496.8	54025.3	77490.5	51236.3	ko00600,ko01100
LIPID-P-2612	Cer(d27:2/32:1(2OH))	SP	Cer-AS	882.864	899.867	[M-H2O+H]+	C59H113NO4	C02960	100639	162592	149340	116513	135439	100591	97409.2	124645	105828	95736.2	72373.7	87053.9	125880	112365	121970	ko00600,ko01100
LIPID-P-2613	Cer(d27:2/32:2(2OH))	SP	Cer-AS	880.848	897.851	[M-H2O+H]+	C59H111NO4	C02960	88730.1	82280.3	88432.4	88730.5	80732.3	89359.6	82970.3	85770.7	76297.4	65611.7	35698.6	36032.3	65555.8	98638.2	84466.7	ko00600,ko01100
LIPID-P-2616	Cer(d27:3/32:0(2OH))	SP	Cer-AS	882.864	899.867	[M-H2O+H]+	C59H113NO4	C02960	52507.1	59816.2	71114	25164.4	53770.3	52747.1	41054.8	58525.5	48841.3	39440.9	25445.2	22454.3	38072.4	46965.1	59771	ko00600,ko01100
LIPID-P-2619	Cer(d28:2/29:0(2OH))	SP	Cer-AS	856.848	873.851	[M-H2O+H]+	C57H111NO4	C02960	48317	47039.8	55468.7	37638.1	47154.5	46764	45981.4	59606.2	42447.7	40713.5	19791.8	19438.9	52282.9	44283.8	62251.1	ko00600,ko01100
LIPID-P-2620	Cer(d28:2/31:0(2OH))	SP	Cer-AS	884.879	901.883	[M-H2O+H]+	C59H115NO4	C02960	71666	63750.6	49582.2	43507.2	69288.4	69819.9	53930.1	65857	60802	42437.4	44379.3	21184.7	43027.9	48777.8	59680.7	ko00600,ko01100
LIPID-P-2621	Cer(d28:2/31:1(2OH))	SP	Cer-AS	882.864	899.867	[M-H2O+H]+	C59H113NO4	C02960	123616	91346.9	73848.7	78834.9	125189	120717	105453	81827.1	119392	44311.1	55073.4	44895.6	104717	103506	104780	ko00600,ko01100
LIPID-P-2624	Cer(d29:1/28:1(2OH))	SP	Cer-AS	856.848	873.851	[M-H2O+H]+	C57H111NO4	C02960	70562.2	59615.6	77219.5	67822.9	41121.5	54847	52458.2	39017	68376.2	30389.4	36190.1	30284.3	43445.4	58183.3	49900.7	ko00600,ko01100
LIPID-P-2626	Cer(d29:1/30:0(2OH))	SP	Cer-AS	886.895	903.898	[M-H2O+H]+	C59H117NO4	C02960	25761.5	33424.9	26514.8	33832.8	27250	44093.4	35778.5	35831.3	35789.4	18504.1	29041.3	19011.8	22462.2	34275.2	29239.5	ko00600,ko01100
LIPID-P-2627	Cer(d29:1/30:2(2OH))	SP	Cer-AS	882.864	899.867	[M-H2O+H]+	C59H113NO4	C02960	141664	134312	109407	142228	153572	165853	127630	125183	121563	61817	73468.8	56711.7	77425	118453	116278	ko00600,ko01100
LIPID-P-2629	Cer(d29:2/30:0(2OH))	SP	Cer-AS	884.879	901.883	[M-H2O+H]+	C59H115NO4	C02960	94667	75580.1	61893.7	83136.2	73732.4	104515	86644.7	63756.3	51565.7	49797.1	35571	38940.6	66600.1	85267.3	62581.4	ko00600,ko01100
LIPID-P-2630	Cer(d29:2/30:1(2OH))	SP	Cer-AS	882.864	899.867	[M-H2O+H]+	C59H113NO4	C02960	82981.5	95168.9	73845.5	106658	112948	110242	103466	82911.1	101481	41883.8	55429.4	62272.8	86327.8	70850.5	102948	ko00600,ko01100
LIPID-P-2631	Cer(d29:2/30:2(2OH))	SP	Cer-AS	880.848	897.851	[M-H2O+H]+	C59H111NO4	C02960	98826	58618.4	80439.3	67702	93642.7	85103.7	90728.3	65733.5	68570.9	49790.4	34977.8	43098.6	70930.2	85355.8	76394.4	ko00600,ko01100
LIPID-P-2632	Cer(d30:1/27:1(2OH))	SP	Cer-AS	856.848	873.851	[M-H2O+H]+	C57H111NO4	C02960	43211.3	78217.7	57985.1	41183.3	48248	46600.1	63109.2	31975.2	56441.7	40073.8	43864.2	18912.8	63159.4	66901.2	44624.4	ko00600,ko01100
LIPID-P-2634	Cer(d30:1/29:1(2OH))	SP	Cer-AS	884.879	901.883	[M-H2O+H]+	C59H115NO4	C02960	53237.3	60901	38906	58055.5	52329.4	62881.3	45630.2	49577.5	49817.4	40802.7	29367.6	34867.1	55858.1	51520.6	56730.8	ko00600,ko01100
LIPID-P-2635	Cer(d30:2/29:0(2OH))	SP	Cer-AS	884.879	901.883	[M-H2O+H]+	C59H115NO4	C02960	72102.4	67624	92397.7	92357.8	102160	87597.4	75594.9	73238.3	68607.1	46415.9	38081.7	37129.2	89284.5	76195.8	91571.2	ko00600,ko01100
LIPID-P-2636	Cer(d30:2/29:1(2OH))	SP	Cer-AS	882.864	899.867	[M-H2O+H]+	C59H113NO4	C02960	109402	128814	85881.8	143001	103021	100369	91416.2	113258	116714	58535.7	48400	63510.9	95247.4	111871	95412.2	ko00600,ko01100
LIPID-P-2637	Cer(d30:3/29:0(2OH))	SP	Cer-AS	882.864	899.867	[M-H2O+H]+	C59H113NO4	C02960	80950.5	80957	99014	65027.8	81224.2	86693.8	41296.1	86161.5	78686.4	20910.5	35478.9	44482.2	57367.6	60324.5	67876.2	ko00600,ko01100
LIPID-P-0306	HexCer(d18:1/24:1)	SP	HexCer-NS	630.619	809.674	[M-H2O+H]+	C48H91NO8	C01190	52541.6	109694	117649	81222.8	62863.1	62761.1	3799.17	79098.5	19725.9	41823.8	18995.9	35292.7	42919.1	50758.2	64404.1	ko00600,ko01100
LIPID-P-0283	MG(18:2)	GL	MG	372.31	354.277	[M+NH4]+	C21H38O4	C01885	7737.05	1013.33	1013.33	40625.1	34233.6	33478.7	32622.2	16665.1	23327.7	5066.67	10614	16750.1	20969.4	22927.5	22319.5	ko00561,ko01100,ko04714,ko04923,ko04975,ko04977
LIPID-P-0009	Carnitine C6-OH	FA	CAR	276.182	275.173	[M+H]+	C13H25NO5	C02301	62914.8	61463.1	67633.3	21350.5	20278.1	28625	29415.7	11792.5	18954.7	2358.5	2358.5	2358.5	25115	29350.1	27413.4	ko04714
LIPID-P-0226	DG(17:1_18:2)	GL	DG	622.544	604.507	[M+NH4]+	C38H68O5	C00641	24019.6	31957.6	16608.9	35783.6	36735.4	31300.2	14787.8	11468.3	17800	2293.66	2293.66	2293.66	18305.9	12405	14134.4	ko00552,ko00561,ko00562,ko00564,ko01100,ko01110,ko04070,ko04730
LIPID-P-0227	DG(16:1_20:2)	GL	DG	636.566	618.522	[M+NH4]+	C39H70O5	C00641	25821	18372.5	18637.2	22854.8	56010.3	40972.4	21143	33968.9	37298.1	3674.5	3674.5	3674.5	30050.2	36614	24526.2	ko00552,ko00561,ko00562,ko00564,ko01100,ko01110,ko04070,ko04730
LIPID-P-0230	DG(14:1_22:2)	GL	DG	636.566	618.522	[M+NH4]+	C39H70O5	C00641	40340.5	45150.7	42370.1	64044.5	75881.5	88242.8	57801.9	37535.8	54086.1	6841.96	6841.96	6841.96	50784.2	49256.1	34209.8	ko00552,ko00561,ko00562,ko00564,ko01100,ko01110,ko04070,ko04730
LIPID-P-0352	LPC(15:0/0:0)	GP	LPC	482.322	481.317	[M+H]+	C23H48NO7P	C04230	21773.8	22292.4	28024.5	954053	911132	897770	314946	357247	389301	4354.77	4354.77	4354.77	293226	341828	341719	ko00564,ko05231
LIPID-P-0353	LPC(0:0/16:0)	GP	LPC	496.34	495.332	[M+H]+	C24H50NO7P	C04230	14727.7	20169.9	24984.5	528425	509705	534746	132774	145316	165435	2945.53	2945.53	2945.53	194836	201381	201330	ko00564,ko05231
LIPID-P-0354	LPC(16:0/0:0)	GP	LPC	496.34	495.332	[M+H]+	C24H50NO7P	C04230	15343.4	19295	26096.3	565354	521135	572527	143314	165364	177150	3068.69	3068.69	3068.69	203048	221214	202277	ko00564,ko05231
LIPID-P-0360	LPC(19:0/0:0)	GP	LPC	538.388	537.379	[M+H]+	C27H56NO7P	C04230	9539.67	14405.8	15464.9	64512.4	55811.4	62119.9	27647.8	19913.6	24981.4	1907.93	1907.93	1907.93	25011.5	30584.7	34065.1	ko00564,ko05231
LIPID-P-0368	LPC(16:1/0:0)	GP	LPC	494.325	493.317	[M+H]+	C24H48NO7P	C04230	80958.9	99633.8	115359	4.32691e+06	3.90749e+06	4.21676e+06	1.29477e+06	1.37785e+06	1.37095e+06	16191.8	16191.8	16191.8	1.33694e+06	1.5874e+06	1.51582e+06	ko00564,ko05231
LIPID-P-0371	LPC(18:1/0:0)	GP	LPC	522.356	521.348	[M+H]+	C26H52NO7P	C04230	19985.9	20297.4	23909.5	501824	462369	494374	188700	196856	224653	3997.17	3997.17	3997.17	194750	197897	207392	ko00564,ko05231
LIPID-P-0376	LPC(22:1/0:0)	GP	LPC	578.419	577.411	[M+H]+	C30H60NO7P	C04230	8346.32	11919.8	15798	45867.5	56224.7	70997	46599.6	36610.5	37624.9	1669.26	1669.26	1669.26	31072.7	27239.8	37816	ko00564,ko05231
LIPID-P-0415	LPE(16:1/0:0)	GP	LPE	452.278	451.27	[M+H]+	C21H42NO7P	C04438	111888	106032	114309	319317	351577	335693	100100	105388	128511	20020	20020	20020	166815	166639	155748	ko00564
LIPID-P-0416	LPE(17:1/0:0)	GP	LPE	466.29	465.286	[M+H]+	C22H44NO7P	C04438	8939.85	13906	13092.5	47545.1	47585.5	41383.5	51159.5	27080.8	16320.6	1787.97	1787.97	1787.97	20090.4	23010.2	26025.8	ko00564
LIPID-P-0419	LPE(0:0/20:1)	GP	LPE	508.34	507.332	[M+H]+	C25H50NO7P	C04438	19198.8	23791.2	27497.7	108591	105991	113541	39219.6	44246.1	43838.1	3839.76	3839.76	3839.76	87927.5	55657.9	59511.4	ko00564
LIPID-P-0420	LPE(20:1/0:0)	GP	LPE	508.34	507.332	[M+H]+	C25H50NO7P	C04438	22679.1	23916.8	25277.4	115437	107806	99875.7	53891.9	46787.1	46894.5	4535.82	4535.82	4535.82	69737.4	56508.4	55381.1	ko00564
LIPID-P-0426	LPE(20:2/0:0)	GP	LPE	506.325	505.317	[M+H]+	C25H48NO7P	C04438	19926.3	28656.9	21504	128566	138805	132648	55735.3	62416.6	72173.6	3985.26	3985.26	3985.26	69770.6	69759.2	67021.7	ko00564
LIPID-P-0549	PC(O-16:1_18:2)	GP	PC-O	742.575	741.567	[M+H]+	C42H80NO7P	C05212	156654	99916.1	157514	193848	207699	79246.9	200557	114826	230042	15849.4	15849.4	15849.4	178660	137430	149817	ko00565,ko01100
LIPID-P-0550	PC(O-18:1_18:2)	GP	PC-O	770.606	769.599	[M+H]+	C44H84NO7P	C05212	359375	396319	359895	707681	677450	661220	376800	374261	429100	71875	71875	71875	487541	404803	439747	ko00565,ko01100
LIPID-P-0737	SM(d18:1/15:0)	SP	SM	689.56	688.552	[M+H]+	C38H77N2O6P	C00550	89224.8	79518.2	71526.7	4406.07	4406.07	4406.07	22030.3	36889.7	47707.6	56972.8	46346.2	59963.5	59415.4	52363	52089.3	ko00600,ko01100,ko04071,ko04217
LIPID-P-0798	TG(14:0_18:0_20:0)	GL	TG	880.833	862.799	[M+NH4]+	C55H106O6	C00422	31832.1	39823.2	27887.4	65638.2	64588.7	67929.2	48341.8	43168.2	36794.3	5577.49	5577.49	5577.49	57633.3	44928	43497.8	ko00561,ko01100,ko04714,ko04923,ko04931,ko04975,ko04977,ko04979,ko05417
LIPID-P-0836	TG(14:0_15:0_18:1)	GL	TG	808.736	790.705	[M+NH4]+	C50H94O6	C00422	95233	73106	75107.1	91504.2	96394.3	89214.1	11542.3	11542.3	11542.3	112803	79972	57711.7	113811	96680.4	100508	ko00561,ko01100,ko04714,ko04923,ko04931,ko04975,ko04977,ko04979,ko05417
LIPID-P-0862	TG(16:0_23:0_18:1)	GL	TG	948.891	930.862	[M+NH4]+	C60H114O6	C00422	29803.2	26142.8	21111	30729.1	25434.4	37044.3	28356.9	39982.2	32057.5	4222.2	4222.2	4222.2	30715.1	25286.4	30996.3	ko00561,ko01100,ko04714,ko04923,ko04931,ko04975,ko04977,ko04979,ko05417
LIPID-P-0869	TG(16:0_25:0_18:1)	GL	TG	976.919	958.893	[M+NH4]+	C62H118O6	C00422	19992.5	24103.9	16816.7	16699.4	13430.3	15352.6	21225.4	18696.9	18354.1	2686.05	2686.05	2686.05	15470.2	14836.6	19575.4	ko00561,ko01100,ko04714,ko04923,ko04931,ko04975,ko04977,ko04979,ko05417
LIPID-P-0900	TG(14:0_16:1_17:1)	GL	TG	806.722	788.689	[M+NH4]+	C50H92O6	C00422	2906.78	2906.78	2906.78	52622.7	42374.1	42995.3	21447.1	33258.2	42055.2	81520.2	21128	14533.9	42053	33491.3	45395.2	ko00561,ko01100,ko04714,ko04923,ko04931,ko04975,ko04977,ko04979,ko05417
LIPID-P-0955	TG(14:1_14:1_16:1)	GL	TG	762.656	744.627	[M+NH4]+	C47H84O6	C00422	100986	132959	104929	71688.4	79817.6	98379.7	90944.7	80721.2	82407.3	13385.7	13385.7	13385.7	66928.6	74032.9	82507.5	ko00561,ko01100,ko04714,ko04923,ko04931,ko04975,ko04977,ko04979,ko05417
LIPID-P-1034	TG(16:1_17:1_16:2)	GL	TG	830.72	812.689	[M+NH4]+	C52H92O6	C00422	36054.6	22675.5	44108.4	16548.7	19028.8	36049.3	21617.5	18823.1	29938.8	3226.22	3226.22	3226.22	21820.8	16131.1	28044.5	ko00561,ko01100,ko04714,ko04923,ko04931,ko04975,ko04977,ko04979,ko05417
LIPID-P-1062	TG(18:0_18:1_20:3)	GL	TG	928.831	910.799	[M+NH4]+	C59H106O6	C00422	51953.1	52874.7	48362.6	49495.6	57179.6	53207	55516.9	78154.7	47469	6353.74	6353.74	6353.74	31768.7	58495.5	47795.9	ko00561,ko01100,ko04714,ko04923,ko04931,ko04975,ko04977,ko04979,ko05417
LIPID-P-1066	TG(17:1_18:1_22:2)	GL	TG	942.843	924.815	[M+NH4]+	C60H108O6	C00422	78344.2	117636	100820	61738	88446.5	83182.5	72481.8	69235.4	73428.5	10432.6	10432.6	10432.6	70902	92292.7	52162.8	ko00561,ko01100,ko04714,ko04923,ko04931,ko04975,ko04977,ko04979,ko05417
LIPID-P-1079	TG(20:1_24:1_18:2)	GL	TG	1012.93	994.893	[M+NH4]+	C65H118O6	C00422	59682.7	60373.5	60881.3	43974.6	47606.6	41788.7	54844.5	56863.3	40176	7635.91	7635.91	7635.91	43239.9	38179.6	43917.9	ko00561,ko01100,ko04714,ko04923,ko04931,ko04975,ko04977,ko04979,ko05417
LIPID-P-1098	TG(16:0_16:1_20:4)	GL	TG	870.755	852.721	[M+NH4]+	C55H96O6	C00422	51347.8	81994.6	61472.5	29058.1	48464.2	45400.1	5811.63	5811.63	5811.63	43305.4	30600.6	36391.9	42577.7	58235.6	64613.5	ko00561,ko01100,ko04714,ko04923,ko04931,ko04975,ko04977,ko04979,ko05417
LIPID-P-1155	TG(18:1_18:1_22:4)	GL	TG	952.832	934.799	[M+NH4]+	C61H106O6	C00422	64902.2	50219.2	50515.6	8401.21	8401.21	8401.21	88011.5	91223	136693	44052.1	42006.1	61471.4	51071.9	51110.1	58059.3	ko00561,ko01100,ko04714,ko04923,ko04931,ko04975,ko04977,ko04979,ko05417
LIPID-P-1281	SPH(d20:1)	SP	SPH	328.32	327.314	[M+H]+	C20H41NO2	C00836	30792.3	27314.1	30573.9	214702	206402	223671	55144	47838.9	54600	5462.83	5462.83	5462.83	70517.5	103493	109150	ko00600,ko01100,ko04071
LIPID-P-1375	PE(P-18:0_20:5)	GP	PE-P	750.544	749.536	[M+H]+	C43H76NO7P	C04756	38568.9	54442.5	42913.6	61081.5	57481.3	74613.8	58997.1	68563.7	71423.3	7713.79	7713.79	7713.79	74314.8	46186.5	69748	ko00565,ko01100
LIPID-P-1439	DG(15:0_18:2)	GL	DG	596.525	578.491	[M+NH4]+	C36H66O5	C00641	21520.9	25194.5	15342.3	52165.3	40953.4	43192.7	20019.8	15410.7	11937.9	2387.58	2387.58	2387.58	35436.2	21183.3	24065.6	ko00552,ko00561,ko00562,ko00564,ko01100,ko01110,ko04070,ko04730
LIPID-P-1440	DG(17:0_18:2)	GL	DG	624.557	606.522	[M+NH4]+	C38H70O5	C00641	28645.7	47557.8	36184.5	68272.2	82324	83550.4	27557.1	14404.3	25739.4	2880.86	2880.86	2880.86	34930.4	40289.6	40162.9	ko00552,ko00561,ko00562,ko00564,ko01100,ko01110,ko04070,ko04730
LIPID-P-1459	DG(18:2_20:2)	GL	DG	662.572	644.538	[M+NH4]+	C41H72O5	C00641	23310.2	24030.3	28774.8	39601.7	66258	53089.4	11797.1	13270.1	15113.7	2359.42	2359.42	2359.42	25210.4	29196.1	28694.7	ko00552,ko00561,ko00562,ko00564,ko01100,ko01110,ko04070,ko04730
LIPID-P-1503	Cer(d18:0/22:1(2OH))	SP	Cer-ADS	620.598	637.601	[M-H2O+H]+	C40H79NO4	C12126	21312.5	16285.8	14547.4	19980.8	42422.6	27741.3	29149.9	23834.4	23866.7	2909.48	2909.48	2909.48	26591	25699.5	29597.7	ko00600,ko01100,ko04071
LIPID-P-1511	Cer(t18:0/22:0(2OH))	SP	Cer-AP	638.608	655.611	[M-H2O+H]+	C40H81NO5	C12145	68091.5	79920.2	72964.4	68168.2	58573.9	61225.3	67009.1	57302.7	55347.7	9544.37	9544.37	9544.37	62415.5	47721.9	49804.9	ko00600,ko01100
LIPID-P-1514	Cer(t18:0/25:0(2OH))	SP	Cer-AP	680.655	697.658	[M-H2O+H]+	C43H87NO5	C12145	40283.3	55617.6	29149.8	37170.2	35645.6	49629.1	31852.3	48021.2	15807.8	3161.56	3161.56	3161.56	36175.4	39373.7	26931.6	ko00600,ko01100
LIPID-P-1529	Cer(t18:1/23:1(2OH))	SP	Cer-AP	648.593	665.596	[M-H2O+H]+	C41H79NO5	C12145	29277.5	20739.6	23437.5	20117.1	33093.2	12575.1	19299.7	21478.4	21604.8	2515.02	2515.02	2515.02	14350.7	14803.1	14304.3	ko00600,ko01100
LIPID-P-1890	TG(O-16:0_16:0_20:4)	GL	TG-O	858.791	840.757	[M+NH4]+	C55H100O5	-	26114.2	37267.1	22597.4	27614.4	27863.9	27758.1	20684.6	40929.3	33181.1	4136.92	4136.92	4136.92	33094	30018.1	35149.1	-
LIPID-P-1929	LPC(16:2)	GP	LPC	492.309	491.301	[M+H]+	C24H46NO7P	C04230	27302.8	32388.2	41753	641074	665307	605157	113636	128236	135689	5460.56	5460.56	5460.56	216951	235062	235512	ko00564,ko05231
LIPID-P-1931	LPC(16:3)	GP	LPC	490.293	489.286	[M+H]+	C24H44NO7P	C04230	1057.33	1057.33	1057.33	73450.1	68760.4	77590.5	11577.1	8678.88	12062.7	5286.67	10942.9	7005.58	20170.8	22234.3	28180.4	ko00564,ko05231
LIPID-P-1996	Cer(t26:2/32:2(2OH))	SP	Cer-AP	882.827	899.831	[M-H2O+H]+	C58H109NO5	C12145	43211.3	56886.8	47698.7	47146.1	32353.9	42686.3	41890.6	29925.2	49926.8	4906.46	4906.46	4906.46	24690.7	37087.7	24532.3	ko00600,ko01100
LIPID-P-2005	Cer(d16:0/18:0)	SP	Cer-NDS	522.524	539.528	[M-H2O+H]+	C34H69NO3	C12126	27148.2	25209.8	12917.4	14586.9	15615	20963.7	36257.1	24204.9	36833.7	2583.47	2583.47	2583.47	19200.2	20862.4	21992	ko00600,ko01100,ko04071
LIPID-P-2080	Cer(d18:2/15:0)	SP	Cer-NS	504.478	521.481	[M-H2O+H]+	C33H63NO3	C00195	10784	21113.7	18275.7	20871	19499.7	13240.9	57415.2	10391.1	18712.5	1988.97	1988.97	1988.97	9944.86	15338	18288	ko00600,ko01100,ko04071,ko04217,ko04722,ko04920,ko04931,ko04933,ko05140,ko05415
LIPID-P-2123	HexCer(t14:0/24:1(2OH))	SP	HexCer-AP	608.561	787.617	[M-H2O+H]+	C44H85NO10	-	23062.6	9619.91	12664.8	14133.2	18639.6	4139.76	827.952	827.952	827.952	19111.6	33454.5	44581.2	14501.3	11612.8	17868.3	-
LIPID-P-2132	HexCer(t14:2/30:2(2OH))	SP	HexCer-AP	686.608	865.664	[M-H2O+H]+	C50H91NO10	-	11123.6	14330.6	13913.1	10429.9	8021.25	22019.3	1604.25	1604.25	1604.25	11946	13705.2	19575.7	33107.1	33728.8	31994.8	-
LIPID-P-2185	HexCer(d14:1/20:0)	SP	HexCer-NS	520.509	699.565	[M-H2O+H]+	C40H77NO8	-	29610.6	59740.5	31544.7	60110.3	51575.4	48172.1	2167.62	2167.62	2167.62	13683.5	10838.1	11864.1	40626.6	27802	46688.8	-
LIPID-P-2349	TG(17:2_18:2_18:3)	GL	TG	880.72	862.705	[M+NH4]+	C56H94O6	C00422	141404	107808	87810.4	84991.3	60195.9	65996.1	53884.5	91458.2	77656.7	10776.9	10776.9	10776.9	79325.5	73490.2	80493.2	ko00561,ko01100,ko04714,ko04923,ko04931,ko04975,ko04977,ko04979,ko05417
LIPID-P-2500	Cer(d18:1/15:0(2OH))	SP	Cer-AS	522.488	539.491	[M-H2O+H]+	C33H65NO4	C02960	25912	25920.5	27110.1	14908.3	18745.2	25083.8	29708.8	16656.4	21419.1	2876.71	2876.71	2876.71	14383.5	17658.5	16168.5	ko00600,ko01100
LIPID-P-2508	Cer(d18:1/20:0(2OH))	SP	Cer-AS	592.566	609.57	[M-H2O+H]+	C38H75NO4	C02960	13920.3	21565.8	16712.5	16431.2	15094.5	18108.8	17565.9	10144.1	14051	2028.83	2028.83	2028.83	16683.4	12074.5	11265.8	ko00600,ko01100
LIPID-P-2558	Cer(d20:2/19:1(2OH))	SP	Cer-AS	602.551	619.554	[M-H2O+H]+	C39H73NO4	C02960	18617.5	13378.1	13645.9	28334.5	30845.4	34782.7	19573.5	19712.3	22538.7	2675.62	2675.62	2675.62	25223.7	20049.9	29839.3	ko00600,ko01100
LIPID-P-2560	Cer(d21:1/36:1(2OH))	SP	Cer-AS	856.848	873.851	[M-H2O+H]+	C57H111NO4	C02960	32819.8	37407.3	29591.8	34256.7	32272.1	26469.7	33526.7	39155.1	28061.6	3512.43	3512.43	3512.43	17562.2	28264.9	29614.2	ko00600,ko01100
LIPID-P-2567	Cer(d21:3/38:2(2OH))	SP	Cer-AS	878.832	895.836	[M-H2O+H]+	C59H109NO4	C02960	37310	26803	8440.4	23014.7	23166.9	21625.4	17516.9	15138.3	8850.87	1688.08	1688.08	1688.08	20072.4	29316.6	26775.7	ko00600,ko01100
LIPID-P-2568	Cer(d22:1/23:1(2OH))	SP	Cer-AS	688.66	705.664	[M-H2O+H]+	C45H87NO4	C02960	62070.6	54641	63320	63108.5	87353.5	76142.5	34519.1	51942.1	50699.2	6903.83	6903.83	6903.83	38959	49508.2	46467.2	ko00600,ko01100
LIPID-P-2570	Cer(d22:1/35:1(2OH))	SP	Cer-AS	856.848	873.851	[M-H2O+H]+	C57H111NO4	C02960	49356.1	42957.9	59622.3	44303.8	52886.7	51821.8	49535.3	25308.3	40715.4	5061.65	5061.65	5061.65	31271.3	32428.4	45620.1	ko00600,ko01100
LIPID-P-2581	Cer(d24:1/33:1(2OH))	SP	Cer-AS	856.848	873.851	[M-H2O+H]+	C57H111NO4	C02960	21734.1	34655.8	27376.6	2342.6	2342.6	2342.6	22178.6	32823.1	24921.2	11713	26292.6	21131.5	28126.4	17185.3	23928	ko00600,ko01100
LIPID-P-2593	Cer(d25:2/32:0(2OH))	SP	Cer-AS	856.848	873.851	[M-H2O+H]+	C57H111NO4	C02960	73871.9	71651.4	67209.5	48931.8	67437.4	70435.6	48671.2	74780.4	76962	9734.24	9734.24	9734.24	57898.2	73061.6	62311.8	ko00600,ko01100
LIPID-P-2625	Cer(d29:1/28:2(2OH))	SP	Cer-AS	854.832	871.836	[M-H2O+H]+	C57H109NO4	C02960	14154.9	17323.9	26535.2	20856.7	36689.8	29304.3	25819.6	12356.6	14962.7	2471.33	2471.33	2471.33	17814.6	15668.2	15739.6	ko00600,ko01100
LIPID-P-0358	LPC(18:0/0:0)	GP	LPC	524.372	523.364	[M+H]+	C26H54NO7P	C04230	7657.33	1531.47	1531.47	82489.8	77294.9	74134	62143.4	53711.9	61381.1	1531.47	1531.47	1531.47	34856.9	46281.7	34316.3	ko00564,ko05231
LIPID-P-0380	LPC(0:0/20:2)	GP	LPC	548.372	547.364	[M+H]+	C28H54NO7P	C04230	1243.76	6218.81	1243.76	326084	303143	314196	81345.6	92347.8	100400	1243.76	1243.76	1243.76	108303	121797	127252	ko00564,ko05231
LIPID-P-0044	Carnitine C22:1	FA	CAR	482.419	481.413	[M+H]+	C29H55NO4	C02301	2873.2	2873.2	2873.2	36539	31736	32687.2	46127.5	14366	20408	2873.2	2873.2	2873.2	15487	26433.1	21319.4	ko04714
LIPID-P-0124	Cer(d18:1/24:1)	SP	Cer-NS	630.618	647.622	[M-H2O+H]+	C42H81NO3	C00195	99140	8401.59	8401.59	8401.59	84903.2	112114	67154.9	8401.59	69100.7	8401.59	42007.9	8401.59	64597.1	89283.4	95404.4	ko00600,ko01100,ko04071,ko04217,ko04722,ko04920,ko04931,ko04933,ko05140,ko05415
LIPID-P-0350	LPC(14:0/0:0)	GP	LPC	468.309	467.301	[M+H]+	C22H46NO7P	C04230	13116.2	13116.2	13116.2	487476	480320	502619	65581.1	71716.1	84281.8	13116.2	13116.2	13116.2	154218	177050	177598	ko00564,ko05231
LIPID-P-0363	LPC(22:0/0:0)	GP	LPC	580.434	579.426	[M+H]+	C30H62NO7P	C04230	4633.04	4633.04	4633.04	50106	35947	32900.2	39140.9	23165.2	42077.1	4633.04	4633.04	4633.04	28310.3	24676.2	29917.5	ko00564,ko05231
LIPID-P-0366	LPC(14:1/0:0)	GP	LPC	466.293	465.286	[M+H]+	C22H44NO7P	C04230	5111.71	5111.71	5111.71	399872	393158	380999	45255.6	70973.5	25558.5	5111.71	5111.71	5111.71	135404	141789	133119	ko00564,ko05231
LIPID-P-0367	LPC(15:1/0:0)	GP	LPC	480.307	479.301	[M+H]+	C23H46NO7P	C04230	5157.04	5157.04	5157.04	87935.5	50131.7	85216.5	28318.4	27362.1	34189.5	5157.04	5157.04	5157.04	41282.1	25785.2	42377.4	ko00564,ko05231
LIPID-P-0369	LPC(17:1/0:0)	GP	LPC	508.339	507.332	[M+H]+	C25H50NO7P	C04230	44192.1	44192.1	44192.1	512712	476262	473699	312830	333845	360031	44192.1	44192.1	44192.1	220961	249384	248233	ko00564,ko05231
LIPID-P-0372	LPC(19:1/0:0)	GP	LPC	536.371	535.364	[M+H]+	C27H54NO7P	C04230	12741.3	12741.3	12741.3	122332	114105	116706	106123	104116	119479	12741.3	12741.3	12741.3	63706.3	66034.7	67905.6	ko00564,ko05231
LIPID-P-0384	LPC(20:3/0:0)	GP	LPC	546.356	545.348	[M+H]+	C28H52NO7P	C04230	6869.19	6869.19	6869.19	76223.6	64323.2	81225.7	70134	60131.6	68740	6869.19	6869.19	6869.19	34345.9	44926.2	44086.7	ko00564,ko05231
LIPID-P-0402	LPC(O-22:1)	GP	LPC-O	564.439	563.431	[M+H]+	C30H62NO6P	C04317	3068.83	3068.83	3068.83	33903.2	27016.1	30654.1	21825.9	18753.6	20380.3	3068.83	3068.83	3068.83	15402.6	15344.1	15980	ko00565,ko01100
LIPID-P-0761	SM(d18:2/18:1)	SP	SM	727.575	726.568	[M+H]+	C41H79N2O6P	C00550	132493	144360	119652	7509.75	7509.75	7509.75	7509.75	7509.75	7509.75	37548.8	58356.1	52757.2	82245.4	71282.7	67008.9	ko00600,ko01100,ko04071,ko04217
LIPID-P-0993	TG(17:1_18:1_20:1)	GL	TG	916.827	898.799	[M+NH4]+	C58H106O6	C00422	45060.7	49926.8	61241.3	45837.1	53707.2	54606.7	8041.66	8041.66	8041.66	8041.66	8041.66	8041.66	40208.3	46255.9	44069.8	ko00561,ko01100,ko04714,ko04923,ko04931,ko04975,ko04977,ko04979,ko05417
LIPID-P-1516	Cer(t18:0/24:1(2OH))	SP	Cer-AP	664.624	681.627	[M-H2O+H]+	C42H83NO5	C12145	17103.8	23153.4	15446.6	2808.47	2808.47	2808.47	57936.5	46237.2	23418.4	2808.47	2808.47	2808.47	14042.3	16566.7	22441.7	ko00600,ko01100
LIPID-P-1936	LPC(O-24:1)	GP	LPC-O	592.471	591.463	[M+H]+	C32H66NO6P	C04317	4279.75	4279.75	4279.75	62250.2	53751.2	54017	32780.7	34282.7	42342.5	4279.75	4279.75	4279.75	22476	21398.7	30279.6	ko00565,ko01100
LIPID-P-2066	Cer(d17:1/26:0)	SP	Cer-NS	646.65	663.653	[M-H2O+H]+	C43H85NO3	C00195	20328.7	23570.8	19911.2	18040.5	31450.8	22802.3	3227.37	3227.37	3227.37	3227.37	3227.37	3227.37	16136.9	16895.2	25193.9	ko00600,ko01100,ko04071,ko04217,ko04722,ko04920,ko04931,ko04933,ko05140,ko05415
LIPID-P-2301	TG(15:1_16:1_18:3)	GL	TG	828.71	810.674	[M+NH4]+	C52H90O6	C00422	32962.5	39985.7	39794.5	46973.6	44328.2	52051.9	4488.46	4488.46	4488.46	4488.46	4488.46	4488.46	24639.7	22442.3	32706.7	ko00561,ko01100,ko04714,ko04923,ko04931,ko04975,ko04977,ko04979,ko05417
LIPID-P-2501	Cer(d18:1/15:1(2OH))	SP	Cer-AS	520.472	537.476	[M-H2O+H]+	C33H63NO4	C02960	36854.2	28155.8	28448.8	3692.98	3692.98	3692.98	26290	26724.5	18464.9	3692.98	3692.98	3692.98	41402.9	26098.2	32362.1	ko00600,ko01100
LIPID-P-2559	Cer(d21:1/36:0(2OH))	SP	Cer-AS	858.864	875.867	[M-H2O+H]+	C57H113NO4	C02960	20788.8	18203.4	16030.1	2552.1	2552.1	2552.1	28313.1	23870.9	18668.6	2552.1	2552.1	2552.1	12760.5	18820.7	17556.7	ko00600,ko01100
LIPID-P-2569	Cer(d22:1/35:0(2OH))	SP	Cer-AS	858.864	875.867	[M-H2O+H]+	C57H113NO4	C02960	33213.8	35323.2	23844.6	13872	18667.5	16098.2	2774.4	2774.4	2774.4	2774.4	2774.4	2774.4	25646.2	20670.1	30169.1	ko00600,ko01100
LIPID-P-0357	LPC(0:0/18:0)	GP	LPC	524.372	523.364	[M+H]+	C26H54NO7P	C04230	1014.55	1014.55	1014.55	35193.2	28547	28599.2	1014.55	5072.76	1014.55	1014.55	1014.55	1014.55	9563.5	12639.7	13900.7	ko00564,ko05231
LIPID-P-0779	TG(12:0_15:0_16:0)	GL	TG	754.688	736.658	[M+NH4]+	C46H88O6	C00422	7467.95	7467.95	7467.95	7467.95	7467.95	7467.95	7467.95	7467.95	7467.95	158757	58525.8	37339.8	65541.6	45633.3	58559.8	ko00561,ko01100,ko04714,ko04923,ko04931,ko04975,ko04977,ko04979,ko05417
LIPID-P-2399	Cer(t14:2/26:2)	SP	Cer-NP	614.551	631.554	[M-H2O+H]+	C40H73NO4	C12145	8152.18	10309.2	14799.1	1630.44	1630.44	1630.44	1630.44	1630.44	1630.44	1630.44	1630.44	1630.44	24695.4	27876.3	27284.6	ko00600,ko01100
LIPID-P-0845	TG(16:0_17:0_18:1)	GL	TG	864.801	846.768	[M+NH4]+	C54H102O6	C00422	328012	369346	314370	272713	310180	257134	188664	217624	176291	178584	157636	132825	326129	247471	255192	ko00561,ko01100,ko04714,ko04923,ko04931,ko04975,ko04977,ko04979,ko05417
LIPID-P-2482	Cer(d17:1/15:1(2OH))	SP	Cer-AS	506.457	523.46	[M-H2O+H]+	C32H61NO4	C02960	7403.7	36923.2	28555.5	18907.7	29879.5	32913.8	16591.4	35764.5	18131.7	1480.74	1480.74	1480.74	17663.6	26095.2	26130.1	ko00600,ko01100
LIPID-N-0001	taurolithocholic acid-3-sulfate	ST	BA	281.1	563.259	[M-H]-	C26H45NO8S2	C03642	13847.6	14312.9	17208.3	12242.9	11775.6	12462	9758.74	15365.1	14419.5	7059.53	9246.31	10057.4	14179.9	13081.8	15594.3	ko04976
LIPID-N-0008	6,7-diketolithocholic acid	ST	BA	403.3	404.256	[M-H]-	C24H38O3	-	96136.3	91048.7	92317.8	71119.1	90755.8	62048.3	92514.9	94161.3	63465.6	83400.4	55232.4	76504.3	69756.7	98000.7	83318.5	-
LIPID-N-0010	Ursocholic acid	ST	BA	407.4	408.288	[M-H]-	C24H40O5	C17644	101364	124665	101048	108235	126725	132222	90207.9	120033	117226	52163.4	72516.2	64979.4	105469	93886.8	96268.8	ko00121
LIPID-N-0015	Glycocholic acid	ST	BA	464.4	465.309	[M-H]-	C26H43NO6	C01921	75668.8	83523.9	79784	80077	81412.6	71861	99665.4	108681	107662	43211.1	45734.1	45660.2	75486.8	76211.3	77447.6	ko00120,ko00121,ko01100,ko04976,ko04979
LIPID-N-0016	Taurochenodeoxycholic acid	ST	BA	498.5	499.297	[M-H]-	C26H45NO6S	C05465	47194.6	53408.8	46963.9	58729.9	61686.2	64104.2	31881.5	38258	38337.4	17782.3	19624	28752.1	41202.4	34680.9	27583.8	ko00120,ko00121,ko04976,ko04979
LIPID-N-0017	Taurocholic acid	ST	BA	514.7	515.292	[M-H]-	C26H45NO7S	C05122	23332.3	19786.2	31047.5	18273	21193.3	24435.6	17595.8	22906	19139	14586.5	14198	18007.2	22242.5	38759.3	37555.6	ko00120,ko00121,ko00430,ko01100,ko04976,ko04979
LIPID-N-0019	9-oxoODE	FA	Eicosanoid	293.212	294.219	[M-H]-	C18H30O3	C14766	2113.28	3138.06	3195.42	7331.42	6890.3	7251.53	15114.8	17514.9	15415.3	2621.02	3528.85	3956.27	8182.09	5813.99	6390.26	ko00591
LIPID-N-0022	12,13-EpOME	FA	Eicosanoid	295.227	296.235	[M-H]-	C18H32O3	C14826	10669.3	9302.01	7859.57	76316.9	65474.5	71280.4	33223.2	39439	34446.9	5657.62	4401.87	3992.68	36466.1	35275.7	34677.6	ko00591,ko01100
LIPID-N-0023	9,10-EpOME	FA	Eicosanoid	295.227	296.235	[M-H]-	C18H32O3	C14825	8660.81	12481.7	9774.27	62258.5	59674.4	59316.7	39860.3	45342.8	45136.3	10510.5	8101.46	11060.2	39084.4	33545.6	38071.8	ko00591,ko01100
LIPID-N-0067	FFA(10:0)	FA	FFA	171.139	172.146	[M-H]-	C10H20O2	C01571	972627	1.02504e+06	1.01467e+06	933666	997747	1.03786e+06	837816	962128	1.00197e+06	820599	905235	920020	968703	881267	871674	ko00061,ko01100
LIPID-N-0073	FFA(16:0)	FA	FFA	255.232	256.24	[M-H]-	C16H32O2	C00249	1.37569e+06	1.12515e+06	1.13392e+06	1.0261e+06	1.84997e+06	2.37966e+06	902779	1.15556e+06	1.15951e+06	356409	397834	384223	980417	973665	927091	ko00061,ko00062,ko00071,ko00073,ko01040,ko01060,ko01100,ko01212
LIPID-N-0075	FFA(18:0)	FA	FFA	283.264	284.272	[M-H]-	C18H36O2	C01530	1.97453e+06	1.93245e+06	1.51014e+06	2.46246e+06	2.37519e+06	2.30533e+06	1.59566e+06	1.53416e+06	1.69597e+06	1.10027e+06	1.06382e+06	1.24339e+06	1.92882e+06	1.38583e+06	1.88785e+06	ko00061,ko01040,ko01060,ko01100,ko04745
LIPID-N-0082	FFA(16:1)	FA	FFA	253.217	254.225	[M-H]-	C16H30O2	C08362	61919.7	71578.9	48630.8	123272	163619	173306	92534.2	100019	103535	32030.4	27239.5	40230.8	84558	102924	103978	ko00061,ko01100
LIPID-N-0084	FFA(18:1)	FA	FFA	281.248	282.256	[M-H]-	C18H34O2	C00712	8.7982e+06	1.32272e+07	1.28704e+07	2.56731e+07	2.58122e+07	2.72848e+07	2.2973e+07	2.25125e+07	2.82567e+07	4.08024e+06	3.95622e+06	2.91375e+06	2.19492e+07	2.0065e+07	1.73744e+07	ko00061,ko00073,ko01040,ko01060,ko04212
LIPID-N-0085	FFA(19:1)	FA	FFA	295.264	296.272	[M-H]-	C19H36O2	C00162	114256	77914	66166.1	82628	100861	105469	96986.3	103801	103574	52513.7	47584.7	47620.2	77074.9	110896	111774	ko00062,ko00071,ko00561,ko04152,ko04714,ko04911,ko04920,ko04923,ko04930,ko04931,ko04932,ko04975,ko04977,ko04979,ko05231,ko05415
LIPID-N-0086	FFA(20:1)	FA	FFA	309.279	310.287	[M-H]-	C20H38O2	C16526	538646	590708	469838	974309	961200	964852	640237	659679	699521	274437	277146	180414	658618	612827	686863	ko01040
LIPID-N-0087	FFA(22:1)	FA	FFA	337.311	338.318	[M-H]-	C22H42O2	C08316	185788	235174	174421	744244	576061	768522	296907	531363	399400	47290.1	68361.4	42167.2	409458	292943	303690	ko01040
LIPID-N-0090	FFA(18:2)	FA	FFA	279.232	280.24	[M-H]-	C18H32O2	C01595	1.49892e+06	1.76588e+06	1.38527e+06	8.06733e+06	7.91854e+06	8.27106e+06	1.92908e+06	2.12279e+06	2.45218e+06	348748	314240	297600	2.90121e+06	3.35578e+06	3.37834e+06	ko00591,ko01040,ko01060,ko01100
LIPID-N-0092	FFA(22:2)	FA	FFA	335.295	336.303	[M-H]-	C22H40O2	C14813	220000	221071	207062	554356	523092	571836	264666	329464	307069	58027.6	54065.1	59729.8	306647	304858	313604	ko00590,ko01100
LIPID-N-0094	FFA(18:3)	FA	FFA	277.217	278.225	[M-H]-	C18H30O2	C08364	89215.2	92039.7	94846.3	167868	164815	181495	87178.3	92897.4	104026	58613	42281.2	101176	120147	120787	108328	-
LIPID-N-0166	LPG(16:0/0:0)	GP	LPG	483.272	484.28	[M-H]-	C22H45O9P	C18126	38347.7	41537.7	36409.7	148623	138943	148261	45234.3	53989.7	48741.4	1800.75	1418.83	2227.71	70689.9	71758.1	71773.1	ko00564
LIPID-N-0170	LPG(18:1/0:0)	GP	LPG	509.288	510.296	[M-H]-	C24H47O9P	C18126	60883.6	57627.8	58185.4	79359.7	75613	76071.5	57799	57929.9	60392.1	55333.8	64263.3	60682.1	65128	65785.1	64984.4	ko00564
LIPID-N-0171	LPG(18:2/0:0)	GP	LPG	507.272	508.28	[M-H]-	C24H45O9P	C18126	36201.9	36271.9	38102.1	103420	95566	102558	20478.5	24565.2	23837.3	4740.36	5244.03	5888.26	46340.1	50846.1	51765.5	ko00564
LIPID-N-0179	LPI(18:2/0:0)	GP	LPI	595.288	596.296	[M-H]-	C27H49O12P	C03819	8512.5	7915.68	5923.1	14335	13382.9	14893.1	9707.53	10228.5	11486.4	2981.57	2946.8	1732.81	11585.7	12414.5	12521.6	ko00564
LIPID-N-0187	LPS(18:0/0:0)	GP	LPS	524.299	525.307	[M-H]-	C24H48NO9P	C18125	2127.51	2344.97	2677.98	18766.7	18516.9	18986.3	18453.3	20662.8	21090	1667.33	1707.2	1381.79	12071.3	10883.4	12625.6	ko00564
LIPID-N-0196	LPS(18:2/0:0)	GP	LPS	520.268	521.275	[M-H]-	C24H44NO9P	C18125	53141.3	53126.7	46936.3	71577	76172.8	87051.3	68931.9	78697.2	84134.3	21709.1	25192.8	21252.6	65535.4	63099.2	62408	ko00564
LIPID-N-0216	PC(16:0_16:1)	GP	PC	776.544	731.547	[M+COOH]-	C40H78NO8P	C00157	58595	88651.3	93483.7	109866	90475.2	69075.5	85888.8	78035.7	79512.6	38784.4	51115.9	28627	58262	69359	84935.8	ko00564,ko00590,ko00591,ko00592,ko01100,ko01110,ko04723,ko05231
LIPID-N-0217	PC(14:0_18:1)	GP	PC	776.544	731.547	[M+COOH]-	C40H78NO8P	C00157	18948	25300.3	31027	23606.9	26541.1	29495.9	20649.8	18903.3	27170.4	16952.7	16110	18897.6	28277.1	22511.2	29112.7	ko00564,ko00590,ko00591,ko00592,ko01100,ko01110,ko04723,ko05231
LIPID-N-0229	PC(14:0_18:2)	GP	PC	774.529	729.531	[M+COOH]-	C40H76NO8P	C00157	21732.5	30705.5	51928.5	47412.4	45526.7	50053.7	33498.9	51375.7	47982.4	24456.4	17877.2	14895.9	42445.5	37479.8	44978	ko00564,ko00590,ko00591,ko00592,ko01100,ko01110,ko04723,ko05231
LIPID-N-0231	PC(16:1_18:1)	GP	PC	802.56	757.562	[M+COOH]-	C42H80NO8P	C00157	95001.9	68414.6	98920	161545	139723	148459	118014	114241	127770	88038.9	76333.2	75995.6	99375.6	103991	125536	ko00564,ko00590,ko00591,ko00592,ko01100,ko01110,ko04723,ko05231
LIPID-N-0232	PC(16:0_18:2)	GP	PC	802.56	757.562	[M+COOH]-	C42H80NO8P	C00157	7.18381e+06	7.76452e+06	6.93267e+06	8.48913e+06	7.99366e+06	8.05817e+06	7.04752e+06	8.01745e+06	8.3502e+06	3.52852e+06	3.34706e+06	3.46887e+06	6.28578e+06	7.49375e+06	6.76403e+06	ko00564,ko00590,ko00591,ko00592,ko01100,ko01110,ko04723,ko05231
LIPID-N-0234	PC(17:0_18:2)	GP	PC	816.575	771.578	[M+COOH]-	C43H82NO8P	C00157	241033	287027	280730	280866	293911	311650	236757	290776	285918	103314	107982	133617	245273	221109	254182	ko00564,ko00590,ko00591,ko00592,ko01100,ko01110,ko04723,ko05231
LIPID-N-0238	PC(18:1_19:1)	GP	PC	844.607	799.609	[M+COOH]-	C45H86NO8P	C00157	126249	110574	118714	184173	164435	179394	127171	142702	139328	102894	97955.6	108283	124425	131827	146314	ko00564,ko00590,ko00591,ko00592,ko01100,ko01110,ko04723,ko05231
LIPID-N-0246	PC(14:0_18:3)	GP	PC	772.513	727.515	[M+COOH]-	C40H74NO8P	C00157	22534.2	18503.2	18266.4	22107.9	20800.4	22055.5	15775.3	18812.4	15573.4	6231.76	6822.42	9615.7	18373.9	18367.2	16503.5	ko00564,ko00590,ko00591,ko00592,ko01100,ko01110,ko04723,ko05231
LIPID-N-0247	PC(16:1_16:2)	GP	PC	772.513	727.515	[M+COOH]-	C40H74NO8P	C00157	85950.7	78979.3	57628.5	89989.5	78274.3	74767.9	59449.6	76419.8	68301.1	22933.2	27154.6	28807.1	71335.7	59026.9	71749.2	ko00564,ko00590,ko00591,ko00592,ko01100,ko01110,ko04723,ko05231
LIPID-N-0250	PC(16:1_18:2)	GP	PC	800.544	755.547	[M+COOH]-	C42H78NO8P	C00157	718061	798669	804728	992736	964855	966350	851626	947225	951196	396392	445489	398228	802755	833191	808944	ko00564,ko00590,ko00591,ko00592,ko01100,ko01110,ko04723,ko05231
LIPID-N-0251	PC(16:0_18:3)	GP	PC	800.544	755.547	[M+COOH]-	C42H78NO8P	C00157	279080	282991	305888	257408	226201	234486	217690	273961	291362	144467	129569	107200	275688	279310	232417	ko00564,ko00590,ko00591,ko00592,ko01100,ko01110,ko04723,ko05231
LIPID-N-0254	PC(18:1_18:2)	GP	PC	828.575	783.578	[M+COOH]-	C44H82NO8P	C00157	8.38676e+06	8.80341e+06	7.60877e+06	9.79156e+06	9.59471e+06	1.06636e+07	9.08823e+06	1.01636e+07	9.91094e+06	5.61623e+06	5.86641e+06	5.92555e+06	8.58729e+06	8.67089e+06	8.92447e+06	ko00564,ko00590,ko00591,ko00592,ko01100,ko01110,ko04723,ko05231
LIPID-N-0257	PC(19:1_18:2)	GP	PC	842.591	797.593	[M+COOH]-	C45H84NO8P	C00157	332822	330151	360868	431028	423972	452236	339669	430083	428860	223946	229414	275882	363135	359163	371345	ko00564,ko00590,ko00591,ko00592,ko01100,ko01110,ko04723,ko05231
LIPID-N-0266	PC(16:1_18:3)	GP	PC	798.529	753.531	[M+COOH]-	C42H76NO8P	C00157	37411	31188.9	32125.3	36772.2	29302.6	37797	34421	35158.1	32950.4	14259.6	20143.4	17912.9	39231.4	24116.4	26767.9	ko00564,ko00590,ko00591,ko00592,ko01100,ko01110,ko04723,ko05231
LIPID-N-0267	PC(16:2_18:2)	GP	PC	798.529	753.531	[M+COOH]-	C42H76NO8P	C00157	74017	71340.8	60964.4	109291	96226.6	88853.4	83884.6	59979.8	78375.6	30084.7	17138.1	18153.5	56137.7	74961.3	66919.6	ko00564,ko00590,ko00591,ko00592,ko01100,ko01110,ko04723,ko05231
LIPID-N-0270	PC(18:2_18:2)	GP	PC	826.56	781.562	[M+COOH]-	C44H80NO8P	C00157	4.94483e+07	4.97058e+07	4.93215e+07	5.6986e+07	5.3097e+07	5.59952e+07	5.04708e+07	5.54545e+07	5.79376e+07	2.51417e+07	2.43332e+07	2.32309e+07	4.8101e+07	5.2676e+07	4.97994e+07	ko00564,ko00590,ko00591,ko00592,ko01100,ko01110,ko04723,ko05231
LIPID-N-0271	PC(18:3_18:1)	GP	PC	826.56	781.562	[M+COOH]-	C44H80NO8P	C00157	287398	330717	352663	369589	359171	361113	376369	377807	394382	271939	273939	224893	349839	365473	360517	ko00564,ko00590,ko00591,ko00592,ko01100,ko01110,ko04723,ko05231
LIPID-N-0287	PC(18:2_18:3)	GP	PC	824.544	779.547	[M+COOH]-	C44H78NO8P	C00157	2.98427e+06	2.99201e+06	2.82706e+06	2.74158e+06	2.59781e+06	2.6609e+06	2.99676e+06	3.32998e+06	3.30644e+06	1.31322e+06	1.2415e+06	1.17111e+06	2.67896e+06	2.65497e+06	2.64803e+06	ko00564,ko00590,ko00591,ko00592,ko01100,ko01110,ko04723,ko05231
LIPID-N-0315	PC(18:1_22:6)	GP	PC	876.575	831.578	[M+COOH]-	C48H82NO8P	C00157	24189.1	25007.2	23134.2	21402.9	19837.3	18352	13259.2	8039.62	16967.7	13281.7	4518.54	10017.3	15059.2	14178.3	9049.88	ko00564,ko00590,ko00591,ko00592,ko01100,ko01110,ko04723,ko05231
LIPID-N-0323	PE(16:0_16:0)	GP	PE	690.507	691.515	[M-H]-	C37H74NO8P	C00350	13616.2	14059.7	13694.8	223666	223170	223100	76217.2	81465.5	96254	15300.7	6852.06	8526.66	105207	92831.6	112024	ko00563,ko00564,ko01100,ko01110,ko04136,ko04138,ko04140,ko04723,ko05130,ko05167
LIPID-N-0331	PE(16:1_16:0)	GP	PE	688.492	689.5	[M-H]-	C37H72NO8P	C00350	279631	263286	279358	236621	209471	207289	173151	234412	203651	98137	135624	119243	188301	217203	233920	ko00563,ko00564,ko01100,ko01110,ko04136,ko04138,ko04140,ko04723,ko05130,ko05167
LIPID-N-0334	PE(16:0_18:1)	GP	PE	716.523	717.531	[M-H]-	C39H76NO8P	C00350	3.00507e+06	2.99961e+06	2.66467e+06	3.16593e+06	2.88981e+06	2.84289e+06	1.73043e+06	1.95942e+06	2.10227e+06	1.71955e+06	1.62806e+06	1.50297e+06	2.33661e+06	2.3378e+06	2.53131e+06	ko00563,ko00564,ko01100,ko01110,ko04136,ko04138,ko04140,ko04723,ko05130,ko05167
LIPID-N-0335	PE(16:1_18:0)	GP	PE	716.523	717.531	[M-H]-	C39H76NO8P	C00350	15766.9	17930.3	17384.7	15425.8	11934.4	11592.8	17321.3	10393.3	10380.5	3940.75	10038.4	7331.42	13731.5	10288.6	14823.8	ko00563,ko00564,ko01100,ko01110,ko04136,ko04138,ko04140,ko04723,ko05130,ko05167
LIPID-N-0336	PE(17:0_18:1)	GP	PE	730.54	731.547	[M-H]-	C40H78NO8P	C00350	42669.7	35388	34602.6	119699	117297	116605	30136	34217.7	37157.3	23141	20062.4	16084.9	53726.5	57037.5	63728.2	ko00563,ko00564,ko01100,ko01110,ko04136,ko04138,ko04140,ko04723,ko05130,ko05167
LIPID-N-0338	PE(18:1_18:0)	GP	PE	744.554	745.562	[M-H]-	C41H80NO8P	C00350	375639	360872	348382	384229	381241	385761	269827	302178	317597	196457	203789	179043	340061	312750	327146	ko00563,ko00564,ko01100,ko01110,ko04136,ko04138,ko04140,ko04723,ko05130,ko05167
LIPID-N-0340	PE(20:0_18:1)	GP	PE	772.586	773.593	[M-H]-	C43H84NO8P	C00350	11628.5	12463.8	14171.8	13867.7	12224	13256.3	10601.1	9799.88	13114.4	11167.3	11233.2	9717.2	11781.9	14244.4	11026	ko00563,ko00564,ko01100,ko01110,ko04136,ko04138,ko04140,ko04723,ko05130,ko05167
LIPID-N-0346	PE(18:2_14:0)	GP	PE	686.476	687.484	[M-H]-	C37H70NO8P	C00350	58288.2	45393.7	44265.6	28061.5	30246.1	26421.2	25276	21654.1	28792.5	23173.9	22468.5	18260.2	32129.6	31591.7	23876.2	ko00563,ko00564,ko01100,ko01110,ko04136,ko04138,ko04140,ko04723,ko05130,ko05167
LIPID-N-0347	PE(16:1_16:1)	GP	PE	686.476	687.484	[M-H]-	C37H70NO8P	C00350	96159.3	89724.3	114796	149249	116682	122127	84596.4	91666.1	101288	25264.5	27169.1	33327.1	85267.3	112790	83334.9	ko00563,ko00564,ko01100,ko01110,ko04136,ko04138,ko04140,ko04723,ko05130,ko05167
LIPID-N-0349	PE(18:1_16:1)	GP	PE	714.507	715.515	[M-H]-	C39H74NO8P	C00350	457237	409015	425903	418104	398114	430501	284642	320979	315885	207616	202642	174063	304596	345579	378125	ko00563,ko00564,ko01100,ko01110,ko04136,ko04138,ko04140,ko04723,ko05130,ko05167
LIPID-N-0350	PE(18:2_16:0)	GP	PE	714.507	715.515	[M-H]-	C39H74NO8P	C00350	2.6739e+07	2.64222e+07	2.43952e+07	1.64429e+07	1.65552e+07	1.56308e+07	1.49673e+07	1.65586e+07	1.68449e+07	1.30693e+07	1.41864e+07	1.22348e+07	1.66434e+07	1.83664e+07	1.80248e+07	ko00563,ko00564,ko01100,ko01110,ko04136,ko04138,ko04140,ko04723,ko05130,ko05167
LIPID-N-0351	PE(17:1_18:1)	GP	PE	728.521	729.531	[M-H]-	C40H76NO8P	C00350	59287	56131.2	63561	47753.2	35440.4	40847.2	24933	23239.4	46061.4	25747.5	21369.9	18200	47313.2	27070.9	32269.8	ko00563,ko00564,ko01100,ko01110,ko04136,ko04138,ko04140,ko04723,ko05130,ko05167
LIPID-N-0352	PE(18:1_18:1)	GP	PE	742.539	743.547	[M-H]-	C41H78NO8P	C00350	2.40348e+07	2.56319e+07	2.20852e+07	1.90099e+07	1.61313e+07	1.7332e+07	1.49113e+07	1.66253e+07	1.70371e+07	16050788	1.6149e+07	1.35677e+07	1.74089e+07	1.78849e+07	1.81932e+07	ko00563,ko00564,ko01100,ko01110,ko04136,ko04138,ko04140,ko04723,ko05130,ko05167
LIPID-N-0353	PE(18:0_18:2)	GP	PE	742.539	743.547	[M-H]-	C41H78NO8P	C00350	1.2341e+07	1.21226e+07	1.11969e+07	8.35362e+06	8.41316e+06	8.43059e+06	7.75328e+06	8.37525e+06	9.00798e+06	5.71059e+06	5.74989e+06	4.79276e+06	8.28929e+06	8.65892e+06	8.66038e+06	ko00563,ko00564,ko01100,ko01110,ko04136,ko04138,ko04140,ko04723,ko05130,ko05167
LIPID-N-0357	PE(20:0_18:2)	GP	PE	770.57	771.578	[M-H]-	C43H82NO8P	C00350	64432	62633.1	62264.3	58457.3	53686.4	58605.8	52979.2	55932.3	57560.3	52848.5	57212.9	47231	53556	54481.5	55949.6	ko00563,ko00564,ko01100,ko01110,ko04136,ko04138,ko04140,ko04723,ko05130,ko05167
LIPID-N-0358	PE(20:1_18:1)	GP	PE	770.57	771.578	[M-H]-	C43H82NO8P	C00350	41811	35885	36448.9	44076.6	42324.4	40344.5	35132.9	33566.2	37983.2	18500.2	18023.5	19325.5	32589.4	35605.9	34361.1	ko00563,ko00564,ko01100,ko01110,ko04136,ko04138,ko04140,ko04723,ko05130,ko05167
LIPID-N-0365	PE(18:3_16:0)	GP	PE	712.492	713.5	[M-H]-	C39H72NO8P	C00350	890590	918095	869264	374007	404957	397369	407355	497831	438546	340710	365786	342793	497859	553941	568536	ko00563,ko00564,ko01100,ko01110,ko04136,ko04138,ko04140,ko04723,ko05130,ko05167
LIPID-N-0366	PE(16:1_18:2)	GP	PE	712.492	713.5	[M-H]-	C39H72NO8P	C00350	1.97594e+06	2.07901e+06	2.02804e+06	1.53881e+06	1.36223e+06	1.45412e+06	1.17666e+06	1.32945e+06	1.43782e+06	767302	792679	645637	1.38913e+06	1.48446e+06	1.34641e+06	ko00563,ko00564,ko01100,ko01110,ko04136,ko04138,ko04140,ko04723,ko05130,ko05167
LIPID-N-0367	PE(17:1_18:2)	GP	PE	726.511	727.515	[M-H]-	C40H74NO8P	C00350	390165	331686	271062	263305	273686	238892	163941	221106	211245	95651.1	129635	71053.6	235382	274149	214544	ko00563,ko00564,ko01100,ko01110,ko04136,ko04138,ko04140,ko04723,ko05130,ko05167
LIPID-N-0368	PE(18:1_18:2)	GP	PE	740.523	741.531	[M-H]-	C41H76NO8P	C00350	2.28326e+07	2.12433e+07	2.02149e+07	1.94881e+07	1.71392e+07	1.7903e+07	1.54809e+07	1.71361e+07	1.84432e+07	1.20181e+07	1.22652e+07	1.13413e+07	1.6855e+07	1.80498e+07	1.6747e+07	ko00563,ko00564,ko01100,ko01110,ko04136,ko04138,ko04140,ko04723,ko05130,ko05167
LIPID-N-0370	PE(18:2_19:1)	GP	PE	754.541	755.547	[M-H]-	C42H78NO8P	C00350	86772.1	98816.7	82202.4	81180.7	89740.7	87313.4	59860.6	68796.4	75572.1	39741.3	36801.8	38046.8	64635.3	66740	58972.3	ko00563,ko00564,ko01100,ko01110,ko04136,ko04138,ko04140,ko04723,ko05130,ko05167
LIPID-N-0373	PE(20:1_18:2)	GP	PE	768.554	769.562	[M-H]-	C43H80NO8P	C00350	977633	992437	883207	745228	688792	697322	622407	650170	700038	335835	373362	312870	687580	722621	697741	ko00563,ko00564,ko01100,ko01110,ko04136,ko04138,ko04140,ko04723,ko05130,ko05167
LIPID-N-0375	PE(18:2_22:1)	GP	PE	796.586	797.593	[M-H]-	C45H84NO8P	C00350	31673.2	34480.5	28766.4	31145.3	29361.4	34635	28289.2	30578.9	31667.3	22830.9	26248.4	23191.9	28258.5	28553.1	29623.6	ko00563,ko00564,ko01100,ko01110,ko04136,ko04138,ko04140,ko04723,ko05130,ko05167
LIPID-N-0381	PE(18:3_16:1)	GP	PE	710.476	711.484	[M-H]-	C39H70NO8P	C00350	70846.7	69708.4	45984.9	43353.2	42218	37231	29759.1	45036.9	38087	25677.8	24544.3	20828.2	42918.8	39356.2	42344.2	ko00563,ko00564,ko01100,ko01110,ko04136,ko04138,ko04140,ko04723,ko05130,ko05167
LIPID-N-0382	PE(18:2_18:2)	GP	PE	738.507	739.515	[M-H]-	C41H74NO8P	C00350	7.73494e+07	7.8406e+07	7.36546e+07	6.17982e+07	6.42739e+07	6.16643e+07	4.62697e+07	5.12411e+07	5.87537e+07	2.72688e+07	2.70968e+07	2.42657e+07	5.50428e+07	5.97837e+07	5.59495e+07	ko00563,ko00564,ko01100,ko01110,ko04136,ko04138,ko04140,ko04723,ko05130,ko05167
LIPID-N-0384	PE(18:3_18:1)	GP	PE	738.507	739.515	[M-H]-	C41H74NO8P	C00350	674216	719178	663558	524581	430956	531213	434611	481273	420631	333624	337647	296082	464960	532921	454820	ko00563,ko00564,ko01100,ko01110,ko04136,ko04138,ko04140,ko04723,ko05130,ko05167
LIPID-N-0438	PG(16:0_18:1)	GP	PG	747.525	748.525	[M-H]-	C40H77O10P	C00344	54306.5	45686.1	27041.6	26987.5	39500.7	33017.9	19576.3	36495.3	17696	8386.61	6578.39	22381.3	31656	18609.7	29763.1	ko00552,ko00564,ko01100
LIPID-N-0441	PG(16:1_16:1)	GP	PG	717.478	718.478	[M-H]-	C38H71O10P	C00344	15733.8	17231.2	12950.3	16070.2	14492.1	12296.1	7404.71	12799.1	10821.9	6133.98	4786.88	3611.49	11094.9	9960.88	13218	ko00552,ko00564,ko01100
LIPID-N-0442	PG(18:1_16:1)	GP	PG	745.51	746.51	[M-H]-	C40H75O10P	C00344	25517	24037.6	23552.5	29192	21258.7	24877.5	18201.8	27466.7	13977.1	5107.35	11213.5	8187.75	24690.8	22950.9	22928.4	ko00552,ko00564,ko01100
LIPID-N-0444	PG(18:2_16:0)	GP	PG	745.51	746.51	[M-H]-	C40H75O10P	C00344	888217	911536	866402	805070	795852	817891	487135	695534	606380	226283	217206	213483	670779	683765	674971	ko00552,ko00564,ko01100
LIPID-N-0449	PG(20:1_18:1)	GP	PG	801.572	802.572	[M-H]-	C44H83O10P	C00344	80242.9	81626.6	75110.1	66659	64655	64451.5	36144.2	47828	56955.7	37074.5	43477.9	36756	50482.1	59148.8	42324.5	ko00552,ko00564,ko01100
LIPID-N-0453	PG(18:2_18:2)	GP	PG	769.51	770.51	[M-H]-	C42H75O10P	C00344	256146	250807	244235	426822	428199	419897	95320	89590.7	109739	32066.4	28573	37578.4	228155	227098	206843	ko00552,ko00564,ko01100
LIPID-N-0457	PG(18:2_18:3)	GP	PG	767.494	768.494	[M-H]-	C42H73O10P	C00344	12148.2	18301.7	14506	15568.8	14780.2	15505	9217.58	10722.7	13875.2	6238.27	6691.47	4404.69	11924.7	12726	13396.9	ko00552,ko00564,ko01100
LIPID-N-0478	PI(16:0_18:1)	GP	PI	835.541	836.541	[M-H]-	C43H81O13P	C01194	70680.7	105168	74563.5	64128.3	74248	78597.4	59378	74663.8	95727.3	77527.2	82632.1	53621.8	72861	54556.9	83279.7	ko00562,ko00563,ko00564,ko00571,ko01100,ko04070,ko04136,ko04138,ko04140,ko05132,ko05152
LIPID-N-0490	PI(18:2_16:0)	GP	PI	833.526	834.526	[M-H]-	C43H79O13P	C01194	736550	781740	730452	658855	672906	704959	694759	729033	798086	398331	432445	307678	614784	704673	678394	ko00562,ko00563,ko00564,ko00571,ko01100,ko04070,ko04136,ko04138,ko04140,ko05132,ko05152
LIPID-N-0495	PI(18:0_18:2)	GP	PI	861.557	862.557	[M-H]-	C45H83O13P	C01194	98438.5	75178.6	94304.2	67015.4	86028.2	72402.5	63397.2	71027.7	75284.1	39020.7	39216	22710.1	60691.3	50735.6	74277.8	ko00562,ko00563,ko00564,ko00571,ko01100,ko04070,ko04136,ko04138,ko04140,ko05132,ko05152
LIPID-N-0496	PI(18:1_18:1)	GP	PI	861.557	862.557	[M-H]-	C45H83O13P	C01194	46306.1	26816.7	37582.1	34042.3	18508.7	29802.4	27485	40570	30364	24810.7	24125.9	22059.7	22107.6	36693.3	36799.2	ko00562,ko00563,ko00564,ko00571,ko01100,ko04070,ko04136,ko04138,ko04140,ko05132,ko05152
LIPID-N-0505	PI(18:2_16:1)	GP	PI	831.51	834.526	[M-H]-	C43H79O13P	C01194	27223.4	26428.1	22072.6	25700	22933.1	23677.2	25111.1	27443.5	33285.3	16297.5	12791.3	11016.6	21551	24899.6	23618.3	ko00562,ko00563,ko00564,ko00571,ko01100,ko04070,ko04136,ko04138,ko04140,ko05132,ko05152
LIPID-N-0506	PI(18:3_16:0)	GP	PI	831.51	832.51	[M-H]-	C43H77O13P	C01194	29464.2	37880.2	29768.1	17351.7	20976.8	24084.6	20242.5	25679	30196.9	16406.9	19754	21480.4	22798.9	21412.8	24595.2	ko00562,ko00563,ko00564,ko00571,ko01100,ko04070,ko04136,ko04138,ko04140,ko05132,ko05152
LIPID-N-0508	PI(18:1_18:2)	GP	PI	859.541	860.541	[M-H]-	C45H81O13P	C01194	68839.3	64358.5	69169.3	75439.8	79979.2	72684.9	82137.9	80460.9	85865	54763.9	68762	39968.6	64901.2	85836.7	69579.2	ko00562,ko00563,ko00564,ko00571,ko01100,ko04070,ko04136,ko04138,ko04140,ko05132,ko05152
LIPID-N-0521	PI(18:2_18:2)	GP	PI	857.526	858.526	[M-H]-	C45H79O13P	C01194	665740	600104	563985	513954	509576	519723	566753	627460	674559	235001	268017	219836	507419	520679	531885	ko00562,ko00563,ko00564,ko00571,ko01100,ko04070,ko04136,ko04138,ko04140,ko05132,ko05152
LIPID-N-0567	PS(16:0_18:1)	GP	PS	760.513	761.521	[M-H]-	C40H76NO10P	C02737	257685	310752	274658	205088	273200	264871	395992	440924	450870	482648	516755	473290	354549	370586	310855	ko00260,ko00564,ko01100,ko01110,ko05140,ko05146,ko05322
LIPID-N-0570	PS(18:0_18:1)	GP	PS	788.544	789.552	[M-H]-	C42H80NO10P	C02737	27736.5	22258.6	21325	15643.4	18919.2	23116.8	19223.6	18634.6	22195.4	27367.1	20833.4	20462.4	19877.4	20526	18897.2	ko00260,ko00564,ko01100,ko01110,ko05140,ko05146,ko05322
LIPID-N-0574	PS(18:2_16:0)	GP	PS	758.497	759.505	[M-H]-	C40H74NO10P	C02737	1.19242e+06	1.39716e+06	1.10165e+06	1.27616e+06	1.28165e+06	1.23169e+06	1.54945e+06	1.84576e+06	1.74598e+06	984402	1.13765e+06	988224	1.21588e+06	1.35808e+06	1.3659e+06	ko00260,ko00564,ko01100,ko01110,ko05140,ko05146,ko05322
LIPID-N-0577	PS(18:0_18:2)	GP	PS	786.529	787.536	[M-H]-	C42H78NO10P	C02737	468477	585185	484625	509015	485076	499696	633867	776162	732449	338893	360572	272224	563816	537147	465449	ko00260,ko00564,ko01100,ko01110,ko05140,ko05146,ko05322
LIPID-N-0578	PS(18:1_19:1)	GP	PS	800.544	801.552	[M-H]-	C43H80NO10P	C02737	49160.7	48219.7	36270.8	29884.1	30101.8	25373.7	22745.1	36444.2	23269	32414.4	34134	25805.3	38064	34937.2	30881.1	ko00260,ko00564,ko01100,ko01110,ko05140,ko05146,ko05322
LIPID-N-0581	PS(18:2_18:1)	GP	PS	784.513	785.521	[M-H]-	C42H76NO10P	C02737	168925	137272	124158	136491	172272	168439	288305	345675	314426	184056	231876	172732	199603	196635	224012	ko00260,ko00564,ko01100,ko01110,ko05140,ko05146,ko05322
LIPID-N-0592	PS(16:0_20:5)	GP	PS	780.482	781.489	[M-H]-	C42H72NO10P	C02737	306675	298937	319912	355900	388570	340019	445530	461863	474948	280113	313154	289889	370434	355623	330978	ko00260,ko00564,ko01100,ko01110,ko05140,ko05146,ko05322
LIPID-N-0615	LPA(0:0/16:0)	GP	LPA	409.236	410.243	[M-H]-	C19H39O7P	C00681	50682	59156.9	53928.6	215416	219892	238330	48896.7	55237.9	60928.4	11886.4	11449.8	11419.7	102264	105098	97686.3	ko00561,ko00564,ko01100,ko01110,ko04072,ko04080,ko04540,ko04810,ko04975,ko04977,ko05130,ko05200
LIPID-N-0617	LPA(0:0/18:1)	GP	LPA	435.259	436.259	[M-H]-	C21H41O7P	C00681	68455.4	73673.1	82389.7	197393	199990	202845	86563.2	92325.7	96828.5	27693.2	31446	25405.5	154510	156221	151731	ko00561,ko00564,ko01100,ko01110,ko04072,ko04080,ko04540,ko04810,ko04975,ko04977,ko05130,ko05200
LIPID-N-0618	LPA(0:0/18:2)	GP	LPA	433.236	434.243	[M-H]-	C21H39O7P	C00681	573913	637971	547991	543199	555068	575833	283761	345881	357936	63219.8	69200.5	56553.1	426608	415001	407400	ko00561,ko00564,ko01100,ko01110,ko04072,ko04080,ko04540,ko04810,ko04975,ko04977,ko05130,ko05200
LIPID-N-0633	PA(16:0_18:2)	GP	PA	671.465	672.473	[M-H]-	C37H69O8P	C00416	1.40651e+06	1.63922e+06	1.34622e+06	996204	950726	1.09991e+06	555292	703340	700936	558272	600887	511642	969740	1.00525e+06	791074	ko00561,ko00564,ko01100,ko01110,ko04024,ko04070,ko04072,ko04666,ko04912,ko04975,ko05200,ko05212,ko05231
LIPID-N-0639	PA(18:2_18:2)	GP	PA	695.465	696.473	[M-H]-	C39H69O8P	C00416	2.17228e+07	2.22538e+07	2.01327e+07	1.37048e+07	1.39048e+07	1.35652e+07	9.55657e+06	1.10052e+07	1.09962e+07	5.44183e+06	6.19357e+06	5.22616e+06	1.25755e+07	1.28689e+07	1.2854e+07	ko00561,ko00564,ko01100,ko01110,ko04024,ko04070,ko04072,ko04666,ko04912,ko04975,ko05200,ko05212,ko05231
LIPID-N-0691	PA(16:1_18:2)	GP	PA	669.45	670.457	[M-H]-	C37H67O8P	C00416	266903	286276	250394	157689	176781	170262	117591	123063	106666	54869.8	64141.3	69774.6	146446	163533	141360	ko00561,ko00564,ko01100,ko01110,ko04024,ko04070,ko04072,ko04666,ko04912,ko04975,ko05200,ko05212,ko05231
LIPID-N-0692	PA(18:1_18:2)	GP	PA	697.481	698.489	[M-H]-	C39H71O8P	C00416	1.99423e+06	1.96434e+06	1.78051e+06	1.39449e+06	913286	1.31642e+06	524045	1.04115e+06	987647	465100	510755	257687	965578	1.37231e+06	1.05743e+06	ko00561,ko00564,ko01100,ko01110,ko04024,ko04070,ko04072,ko04666,ko04912,ko04975,ko05200,ko05212,ko05231
LIPID-N-0698	FFA(26:0)	FA	FFA	395.389	396.397	[M-H]-	C26H52O2	C00162	125491	143081	126721	113523	114727	117713	135576	145867	166603	80904.6	80941	72042.8	125693	117649	131116	ko00062,ko00071,ko00561,ko04152,ko04714,ko04911,ko04920,ko04923,ko04930,ko04931,ko04932,ko04975,ko04977,ko04979,ko05231,ko05415
LIPID-N-0700	FFA(28:0)	FA	FFA	423.42	424.428	[M-H]-	C28H56O2	C00162	93832.2	56828.6	70601	73964.3	86962.8	63254.4	79355.5	78883.1	86997.9	55809.3	44673.8	44491.2	63190.2	70806.4	68064.6	ko00062,ko00071,ko00561,ko04152,ko04714,ko04911,ko04920,ko04923,ko04930,ko04931,ko04932,ko04975,ko04977,ko04979,ko05231,ko05415
LIPID-N-0705	FFA(33:0)	FA	FFA	493.498	494.506	[M-H]-	C33H66O2	C00162	177344	182740	171552	163769	157903	163059	157493	144724	161667	100410	96429.1	79567.2	153208	153372	154095	ko00062,ko00071,ko00561,ko04152,ko04714,ko04911,ko04920,ko04923,ko04930,ko04931,ko04932,ko04975,ko04977,ko04979,ko05231,ko05415
LIPID-N-0706	FFA(34:0)	FA	FFA	507.514	508.522	[M-H]-	C34H68O2	C00162	262618	291333	265368	256794	244446	246249	239070	232807	243849	142811	142605	114645	242079	237781	222030	ko00062,ko00071,ko00561,ko04152,ko04714,ko04911,ko04920,ko04923,ko04930,ko04931,ko04932,ko04975,ko04977,ko04979,ko05231,ko05415
LIPID-N-0707	FFA(35:0)	FA	FFA	521.53	522.538	[M-H]-	C35H70O2	C00162	399765	427828	398512	404831	363048	378546	370655	364278	382184	318135	292600	290056	374812	371164	378159	ko00062,ko00071,ko00561,ko04152,ko04714,ko04911,ko04920,ko04923,ko04930,ko04931,ko04932,ko04975,ko04977,ko04979,ko05231,ko05415
LIPID-N-0708	FFA(36:0)	FA	FFA	535.545	536.553	[M-H]-	C36H72O2	C00162	524845	538218	526929	605270	600038	582822	497421	502233	507919	426342	432829	401428	504472	478696	483828	ko00062,ko00071,ko00561,ko04152,ko04714,ko04911,ko04920,ko04923,ko04930,ko04931,ko04932,ko04975,ko04977,ko04979,ko05231,ko05415
LIPID-N-0710	FFA(21:1)	FA	FFA	323.295	324.303	[M-H]-	C21H40O2	C00162	45860.7	56142.3	39962.7	72248.5	87516.3	84532.1	60228.7	65611.4	61668.8	31076.7	20544.4	36617.6	45467.7	57828.3	66228.7	ko00062,ko00071,ko00561,ko04152,ko04714,ko04911,ko04920,ko04923,ko04930,ko04931,ko04932,ko04975,ko04977,ko04979,ko05231,ko05415
LIPID-N-0716	FFA(36:1)	FA	FFA	533.53	534.538	[M-H]-	C36H70O2	C00162	127108	129241	128377	121377	127334	122642	113043	115539	118107	97800.4	90864.2	85595.8	119219	110977	112820	ko00062,ko00071,ko00561,ko04152,ko04714,ko04911,ko04920,ko04923,ko04930,ko04931,ko04932,ko04975,ko04977,ko04979,ko05231,ko05415
LIPID-N-0738	PE(O-18:0_18:1)	GP	PE-O	730.575	731.583	[M-H]-	C41H82NO7P	C04475	22342.8	21023.7	19731.3	23407.5	21984.3	20553.3	17580	18565	18109	17466.5	15545.3	14210.2	17568.1	18959.7	20046.9	ko00565,ko01100
LIPID-N-0753	PE(O-18:1_18:1)	GP	PE-O	728.559	729.567	[M-H]-	C41H80NO7P	C04475	82230.8	85786.6	81000.6	76927.4	74574	75159.5	72951.4	77023.6	86731.5	65325.8	70664.5	56051.7	75863.2	78023.3	79520.7	ko00565,ko01100
LIPID-N-0757	PE(O-20:0_18:2)	GP	PE-O	756.591	757.599	[M-H]-	C43H84NO7P	C04475	9846.88	10586.7	10406.7	7459.7	8611.47	9320.35	9362.06	8662.72	9719.06	7566.55	7510.68	5912.95	7468.27	8285.9	7749.3	ko00565,ko01100
LIPID-N-0760	PE(O-20:1_18:1)	GP	PE-O	756.591	757.599	[M-H]-	C43H84NO7P	C04475	10044.6	13434.8	12419.4	10053.9	12775.8	13297.1	14716.7	12138.5	15304.4	11345.5	9933.52	8904.08	12543.8	10217.7	13461.9	ko00565,ko01100
LIPID-N-0773	PE(O-18:1_18:2)	GP	PE-O	726.544	727.552	[M-H]-	C41H78NO7P	C04475	659102	639656	623856	635396	588680	624469	495329	531264	558409	541976	619830	470761	585482	576627	573979	ko00565,ko01100
LIPID-N-0774	PE(O-18:2_18:1)	GP	PE-O	726.544	727.552	[M-H]-	C41H78NO7P	C04475	11926.5	8967.96	9162.31	12428.4	13970.6	12626.3	10893.9	14848.5	10718.3	9162.37	8811.94	7754.9	8686.59	10343.9	9792.07	ko00565,ko01100
LIPID-N-0777	PE(O-20:1_18:2)	GP	PE-O	754.575	755.583	[M-H]-	C43H82NO7P	C04475	69909.4	64482.9	67451.1	75162.7	64403.3	65739.5	53595.9	54667.7	60420.5	58512.3	70614.7	55490.7	68736	62461.2	64312.2	ko00565,ko01100
LIPID-N-0791	PE(O-18:2_18:2)	GP	PE-O	724.528	725.536	[M-H]-	C41H76NO7P	C04475	33815.4	19445.4	24817.5	35758.9	30713.8	23701.1	26098.9	30542.6	24278.6	20557.8	25227.5	10942.9	30438.1	28753.2	25694.7	ko00565,ko01100
LIPID-N-0814	PE(O-18:1_20:4)	GP	PE-O	750.544	751.552	[M-H]-	C43H78NO7P	C04475	18284.7	14370.1	12103.6	13681.1	16520.6	13489.7	15023.9	14171.7	13393	10018.4	11302	8803.71	13050.2	15250.1	12201	ko00565,ko01100
LIPID-N-0918	PC(10:0_10:0)	GP	PC	610.372	565.374	[M+COOH]-	C28H56NO8P	C00157	29531	37334.1	33519.7	40590.5	49146.8	47765.3	37373.6	36177.1	39484.3	20522.6	28718.4	23052.4	36606.5	40290.8	36642.1	ko00564,ko00590,ko00591,ko00592,ko01100,ko01110,ko04723,ko05231
LIPID-N-0958	LNAPE(16:1/N-16:0)	GP	LNAPE	688.492	689.5	[M-H]-	C37H72NO8P	-	185539	226873	223550	190152	159326	166490	124340	159445	153084	91286.5	92224.2	78502.4	158838	163066	187200	-
LIPID-N-0959	LNAPE(16:0/N-18:1)	GP	LNAPE	716.523	717.531	[M-H]-	C39H76NO8P	-	1.16182e+06	1.19364e+06	1.11053e+06	1.38359e+06	1.35785e+06	1.44286e+06	752800	852501	874183	686632	698086	630127	1.04209e+06	1.08736e+06	1.06474e+06	-
LIPID-N-0960	LNAPE(18:1/N-17:0)	GP	LNAPE	730.539	731.547	[M-H]-	C40H78NO8P	-	42874.2	38972.7	33570.4	126544	113173	117294	33681.5	33181.9	38182.5	16833.1	23708.1	19590.5	62872.7	63800.6	57668.3	-
LIPID-N-0964	LNAPE(18:1/N-18:2)	GP	LNAPE	740.523	741.531	[M-H]-	C41H76NO8P	-	1.09918e+07	1.24835e+07	1.14325e+07	1.03845e+07	1.02248e+07	1.08203e+07	8.56406e+06	9.02605e+06	9.33892e+06	6.38399e+06	6.80163e+06	5.8458e+06	9.98179e+06	9.41627e+06	1.02222e+07	-
LIPID-N-0965	LNAPE(18:2/N-18:2)	GP	LNAPE	738.507	739.515	[M-H]-	C41H74NO8P	-	6.66594e+07	6.82406e+07	6.17911e+07	5.09648e+07	5.2887e+07	5.04096e+07	4.05678e+07	4.5581e+07	4.63664e+07	2.23764e+07	2.31137e+07	1.81084e+07	4.42181e+07	4.84182e+07	4.63244e+07	-
LIPID-N-0978	PC(12:0_14:1)	GP	PC	692.45	647.453	[M+COOH]-	C34H66NO8P	C00157	9128.23	8958.38	9002	11951.9	11582.9	13837.7	8077.5	10905.8	10966.7	4133.15	4218.38	3716.85	9553.32	10048.5	9553.68	ko00564,ko00590,ko00591,ko00592,ko01100,ko01110,ko04723,ko05231
LIPID-N-0979	PC(13:0_14:0)	GP	PC	708.482	663.484	[M+COOH]-	C35H70NO8P	C00157	37823.8	41559.1	41473	38313.2	41430.7	36149.4	35648.6	39292.5	42964.5	37810.1	47155.1	40647.6	35859.2	41132.9	39811.7	ko00564,ko00590,ko00591,ko00592,ko01100,ko01110,ko04723,ko05231
LIPID-N-0980	PC(10:0_18:0)	GP	PC	722.497	677.5	[M+COOH]-	C36H72NO8P	C00157	59660.2	73809.1	59912	48809.5	61956.6	57919.4	53235.1	47527	60122.3	42668.3	52746.6	50644.7	55662.9	46481.3	56462.4	ko00564,ko00590,ko00591,ko00592,ko01100,ko01110,ko04723,ko05231
LIPID-N-1001	PC(13:1_18:2)	GP	PC	758.497	713.5	[M+COOH]-	C39H72NO8P	C00157	1.66768e+06	1.76201e+06	1.48897e+06	1.68248e+06	1.76684e+06	1.81576e+06	2.15298e+06	2.23161e+06	2.54994e+06	1.43683e+06	1.4781e+06	1.23429e+06	1.76044e+06	1.82508e+06	1.80889e+06	ko00564,ko00590,ko00591,ko00592,ko01100,ko01110,ko04723,ko05231
LIPID-N-1032	PC(16:1_19:2)	GP	PC	814.56	769.562	[M+COOH]-	C43H80NO8P	C00157	15761.4	32368.4	26222.9	29701.8	28903.2	22107.1	25499.8	25368.3	32882	10285.7	16291.4	8723.82	21582.8	23117	22096.4	ko00564,ko00590,ko00591,ko00592,ko01100,ko01110,ko04723,ko05231
LIPID-N-1033	PC(18:1_17:2)	GP	PC	814.56	769.562	[M+COOH]-	C43H80NO8P	C00157	16601.1	13929.1	17991	21407.7	14463.3	20921.8	18418.3	30382.5	22871.4	28875.6	27719.7	20443.7	23439.5	16431.6	17394.3	ko00564,ko00590,ko00591,ko00592,ko01100,ko01110,ko04723,ko05231
LIPID-N-1041	PC(18:2_19:2)	GP	PC	840.575	795.578	[M+COOH]-	C45H82NO8P	C00157	1.77877e+06	2.03134e+06	1.89722e+06	2.19722e+06	1.94481e+06	2.14675e+06	1.92831e+06	2.17261e+06	2.23413e+06	752962	822162	762105	1.8034e+06	1.697e+06	1.65651e+06	ko00564,ko00590,ko00591,ko00592,ko01100,ko01110,ko04723,ko05231
LIPID-N-1044	PC(15:0_22:6)	GP	PC	836.544	791.547	[M+COOH]-	C45H78NO8P	C00157	13371.6	12292.1	8515.41	9537.6	14355.7	11562.6	7616.92	14147.8	16969.9	9530.47	5797.97	10467.8	16033.6	19876.8	17075.7	ko00564,ko00590,ko00591,ko00592,ko01100,ko01110,ko04723,ko05231
LIPID-N-1050	PE(13:0_15:0)	GP	PE	634.445	635.453	[M-H]-	C33H66NO8P	C00350	426937	456892	442176	401554	438117	427305	402769	441571	451283	449039	470608	439506	434443	431012	418609	ko00563,ko00564,ko01100,ko01110,ko04136,ko04138,ko04140,ko04723,ko05130,ko05167
LIPID-N-1053	PE(12:0_17:1)	GP	PE	646.445	647.453	[M-H]-	C34H66NO8P	C00350	89291.2	96005.8	86893.2	64553.2	76286.2	78592.6	55442.6	54635.9	59794.2	110931	113606	107644	66428.9	79438.8	71166.8	ko00563,ko00564,ko01100,ko01110,ko04136,ko04138,ko04140,ko04723,ko05130,ko05167
LIPID-N-1059	PE(15:0_18:2)	GP	PE	700.492	701.5	[M-H]-	C38H72NO8P	C00350	29610.6	26896.6	25021.5	14424.2	17404.8	18390	27821.9	18977.8	20371	17378.4	16990.6	21385.1	22385.8	22904.6	18887.3	ko00563,ko00564,ko01100,ko01110,ko04136,ko04138,ko04140,ko04723,ko05130,ko05167
LIPID-N-1063	PE(17:0_18:2)	GP	PE	728.523	729.531	[M-H]-	C40H76NO8P	C00350	403759	414191	414458	306147	306193	285781	286332	301197	298731	172286	195283	156742	272181	317754	308693	ko00563,ko00564,ko01100,ko01110,ko04136,ko04138,ko04140,ko04723,ko05130,ko05167
LIPID-N-1064	PE(22:0_18:2)	GP	PE	798.601	799.609	[M-H]-	C45H86NO8P	C00350	9979.65	8965.95	9242.39	6672.64	7501.18	6829.07	8072.49	8265.49	9729.08	4937.68	4905.88	3930.82	7540.28	7139.37	7812.29	ko00563,ko00564,ko01100,ko01110,ko04136,ko04138,ko04140,ko04723,ko05130,ko05167
LIPID-N-1066	PE(16:0_18:3)	GP	PE	712.492	713.5	[M-H]-	C39H72NO8P	C00350	320072	332020	365131	136313	142325	164030	131926	177978	171067	131914	105963	105599	203623	196608	203431	ko00563,ko00564,ko01100,ko01110,ko04136,ko04138,ko04140,ko04723,ko05130,ko05167
LIPID-N-1070	PE(18:0_18:3)	GP	PE	740.523	741.531	[M-H]-	C41H76NO8P	C00350	168498	164927	147691	74771.4	67114.3	90965.7	76524.7	93609.7	99529.8	55715.6	58299.5	44625.9	101606	97031	103868	ko00563,ko00564,ko01100,ko01110,ko04136,ko04138,ko04140,ko04723,ko05130,ko05167
LIPID-N-1071	PE(18:1_19:2)	GP	PE	754.539	755.547	[M-H]-	C42H78NO8P	C00350	65448.6	66402.4	58369.3	96070.3	108839	88183.4	143875	185922	184670	55321.5	64298.9	56702.8	89128.7	96104.2	105118	ko00563,ko00564,ko01100,ko01110,ko04136,ko04138,ko04140,ko04723,ko05130,ko05167
LIPID-N-1072	PE(18:1_20:2)	GP	PE	768.554	769.562	[M-H]-	C43H80NO8P	C00350	92884.6	101173	85415	79803.5	96122.7	97348.1	51446.3	70884.5	82177	37309.6	39333.4	38216.7	71175.9	71100.5	83682.7	ko00563,ko00564,ko01100,ko01110,ko04136,ko04138,ko04140,ko04723,ko05130,ko05167
LIPID-N-1073	PE(13:0_20:4)	GP	PE	696.46	697.468	[M-H]-	C38H68NO8P	C00350	79641.1	88146.7	85449.8	83241.7	89751.7	89554	82309.1	86413.3	81361.7	86331.5	88208.1	87438.7	90020.1	81837.9	91639.1	ko00563,ko00564,ko01100,ko01110,ko04136,ko04138,ko04140,ko04723,ko05130,ko05167
LIPID-N-1078	PE(18:1_18:3)	GP	PE	738.507	739.515	[M-H]-	C41H74NO8P	C00350	196676	187475	154099	98060.4	94922.6	106137	96476.3	103556	115738	59825.6	59824.4	42707.7	100697	120452	106238	ko00563,ko00564,ko01100,ko01110,ko04136,ko04138,ko04140,ko04723,ko05130,ko05167
LIPID-N-1081	PE(18:2_20:2)	GP	PE	766.539	767.547	[M-H]-	C43H78NO8P	C00350	1.61886e+06	1.69396e+06	1.39486e+06	1.42378e+06	1.45654e+06	1.51476e+06	1.09037e+06	997359	1.14576e+06	509292	476157	467441	1.24302e+06	1.21643e+06	1.28109e+06	ko00563,ko00564,ko01100,ko01110,ko04136,ko04138,ko04140,ko04723,ko05130,ko05167
LIPID-N-1084	PE(13:0_20:5)	GP	PE	694.445	695.453	[M-H]-	C38H66NO8P	C00350	1.86267e+06	1.97005e+06	1.84944e+06	1.84713e+06	1.9159e+06	1.85993e+06	1.83749e+06	1.94761e+06	1.9361e+06	1.93204e+06	2.02772e+06	1.95476e+06	1.88668e+06	1.91906e+06	1.92665e+06	ko00563,ko00564,ko01100,ko01110,ko04136,ko04138,ko04140,ko04723,ko05130,ko05167
LIPID-N-1085	PE(18:2_18:3)	GP	PE	736.492	737.5	[M-H]-	C41H72NO8P	C00350	3.80657e+06	3.79458e+06	3.43449e+06	1.75891e+06	1.71634e+06	1.70303e+06	1.7047e+06	1.81061e+06	2.06277e+06	1.10753e+06	1.06278e+06	904678	2.15262e+06	2.08433e+06	2.18316e+06	ko00563,ko00564,ko01100,ko01110,ko04136,ko04138,ko04140,ko04723,ko05130,ko05167
LIPID-N-1089	PE(18:2_20:3)	GP	PE	764.523	765.531	[M-H]-	C43H76NO8P	C00350	322657	305701	264629	308442	304163	261712	322095	373862	367604	170035	130225	121378	274752	306385	291538	ko00563,ko00564,ko01100,ko01110,ko04136,ko04138,ko04140,ko04723,ko05130,ko05167
LIPID-N-1090	PE(20:2_18:3)	GP	PE	764.523	765.531	[M-H]-	C43H76NO8P	C00350	600736	552773	550040	491813	508501	520419	552119	708231	639605	277606	257041	232617	516047	542579	525796	ko00563,ko00564,ko01100,ko01110,ko04136,ko04138,ko04140,ko04723,ko05130,ko05167
LIPID-N-1098	PE(18:2_22:5)	GP	PE	788.523	789.531	[M-H]-	C45H76NO8P	C00350	127329	117741	128175	156765	114581	120711	109984	115752	108507	45436.4	53233.3	41152.1	114928	110650	111355	ko00563,ko00564,ko01100,ko01110,ko04136,ko04138,ko04140,ko04723,ko05130,ko05167
LIPID-N-1109	PG(10:0_14:0)	GP	PG	609.377	610.385	[M-H]-	C30H59O10P	C00344	142569	180082	162520	200664	214266	206026	152101	179600	174856	106786	114559	104334	167752	164423	170738	ko00552,ko00564,ko01100
LIPID-N-1110	PG(12:0_15:0)	GP	PG	651.424	652.432	[M-H]-	C33H65O10P	C00344	3665.6	4152.83	4265.59	8105.07	6471.61	8694.22	6620.25	6001.07	7754.89	3532.46	3036.26	3171.81	5947.07	6193.08	5657.76	ko00552,ko00564,ko01100
LIPID-N-1120	PG(16:0_22:0)	GP	PG	805.596	806.604	[M-H]-	C44H87O10P	C00344	71375.3	78573.5	65489.8	135879	112833	120605	64392.6	81567	72929.9	41389.8	49344.3	48491.1	82653.2	98927.5	86819.7	ko00552,ko00564,ko01100
LIPID-N-1126	PG(13:0_13:1)	GP	PG	635.392	636.4	[M-H]-	C32H61O10P	C00344	84209.2	91857.5	88569	90189.7	89835.3	84875	81561.8	87558.5	93196.2	100606	95990.6	81495.8	92006.8	85587.6	94388.7	ko00552,ko00564,ko01100
LIPID-N-1127	PG(12:0_16:1)	GP	PG	663.424	664.432	[M-H]-	C34H65O10P	C00344	8543.94	8906.46	6478.45	10229.8	8723.66	9052.84	11704.1	15902	20451.4	9577.99	11875	11643.7	8735.74	9081.02	9498.82	ko00552,ko00564,ko01100
LIPID-N-1128	PG(12:0_17:1)	GP	PG	677.439	678.447	[M-H]-	C35H67O10P	C00344	745671	964072	785520	987876	1.13456e+06	1.1409e+06	745672	944122	948276	351401	377981	341819	854308	875391	827424	ko00552,ko00564,ko01100
LIPID-N-1129	PG(12:0_18:1)	GP	PG	691.455	692.463	[M-H]-	C36H69O10P	C00344	33796.2	43552.2	34198.4	44354.4	46797.4	50089.8	33591.4	43604.3	39651.8	13941.8	15145.3	14619.1	32423.2	36309.4	33693.8	ko00552,ko00564,ko01100
LIPID-N-1140	PG(16:0_22:1)	GP	PG	803.58	804.588	[M-H]-	C44H85O10P	C00344	592661	670976	626794	714327	712194	633897	580453	656259	680630	339347	299669	285540	622907	563341	573283	ko00552,ko00564,ko01100
LIPID-N-1141	PG(22:0_16:1)	GP	PG	803.58	804.588	[M-H]-	C44H85O10P	C00344	24905.5	32087	31335.1	32102.9	34179.3	37017.2	38518.4	33165.8	24779.4	28426.7	23951.5	19262.6	39334.7	37612.9	45866.4	ko00552,ko00564,ko01100
LIPID-N-1143	PG(17:0_22:1)	GP	PG	817.596	818.604	[M-H]-	C45H87O10P	C00344	55197.2	57893.3	45471.1	52183.9	52409.5	61535.2	50614.3	61209.5	58397.7	14082	18602.6	17388.1	40637.8	58421.9	38127	ko00552,ko00564,ko01100
LIPID-N-1147	PG(18:0_22:1)	GP	PG	831.612	832.619	[M-H]-	C46H89O10P	C00344	528823	516971	501409	545466	520797	539529	492636	555045	537320	209955	211001	205343	498972	489287	479032	ko00552,ko00564,ko01100
LIPID-N-1148	PG(22:0_18:1)	GP	PG	831.612	832.619	[M-H]-	C46H89O10P	C00344	642503	651236	615277	994624	937161	922564	723919	787175	794386	646527	587556	594674	772381	780551	765713	ko00552,ko00564,ko01100
LIPID-N-1152	PG(16:0_16:2)	GP	PG	717.471	718.478	[M-H]-	C38H71O10P	C00344	102865	108548	73894.9	64950.2	52110.5	58083.2	31630.4	55015.5	45610.9	39927.4	29590.9	35339.7	40931.9	51074.9	51021.2	ko00552,ko00564,ko01100
LIPID-N-1168	PG(24:0_18:2)	GP	PG	857.627	858.635	[M-H]-	C48H91O10P	C00344	199377	205741	203147	243005	215029	217638	209525	222172	225160	96690.3	85884	88408	198451	191311	188464	ko00552,ko00564,ko01100
LIPID-N-1169	PG(20:1_22:1)	GP	PG	857.627	858.635	[M-H]-	C48H91O10P	C00344	52054.5	56308.5	52149.5	67453	48476.8	70056	59164	70255.5	79044.8	24035.9	28341.6	22490.6	47807.9	52566.2	60049.1	ko00552,ko00564,ko01100
LIPID-N-1173	PG(16:0_18:3)	GP	PG	743.486	744.494	[M-H]-	C40H73O10P	C00344	148151	180386	130730	193650	172333	156445	155563	194466	203901	74376.4	82510.2	69817.7	167746	157338	177070	ko00552,ko00564,ko01100
LIPID-N-1175	PG(18:0_16:3)	GP	PG	743.486	744.494	[M-H]-	C40H73O10P	C00344	56716.6	99408.2	85746.8	86295.1	80412	65969.5	59462.5	73480.6	64312.3	45233.9	55583.3	46760.5	79329.3	53597.4	80401.1	ko00552,ko00564,ko01100
LIPID-N-1177	PG(16:0_22:3)	GP	PG	799.549	800.557	[M-H]-	C44H81O10P	C00344	183052	204683	134361	114241	116084	121079	93401.3	111111	150569	50925	95921.9	65960.2	129471	104256	120099	ko00552,ko00564,ko01100
LIPID-N-1178	PG(20:1_18:2)	GP	PG	799.549	800.557	[M-H]-	C44H81O10P	C00344	614996	660526	522793	387295	359473	309283	359599	342736	404561	238126	256561	258144	441589	405007	382315	ko00552,ko00564,ko01100
LIPID-N-1183	PG(22:1_18:2)	GP	PG	827.58	828.588	[M-H]-	C46H85O10P	C00344	139089	136988	129541	106818	86487.5	96530.5	93230.3	98295.7	121184	55786.5	43207.4	32909.6	89759.2	91364.9	97111.9	ko00552,ko00564,ko01100
LIPID-N-1189	PG(18:1_18:3)	GP	PG	769.502	770.51	[M-H]-	C42H75O10P	C00344	363167	311651	300443	410558	449912	333888	386431	458354	456735	234319	233128	219994	402880	358756	326712	ko00552,ko00564,ko01100
LIPID-N-1192	PG(18:2_21:2)	GP	PG	811.549	812.557	[M-H]-	C45H81O10P	C00344	332830	326638	320104	247518	223538	244815	226137	232707	264925	151825	146829	136090	235140	259891	238377	ko00552,ko00564,ko01100
LIPID-N-1194	PG(18:1_22:3)	GP	PG	825.565	826.572	[M-H]-	C46H83O10P	C00344	237847	238384	211375	219357	221050	180153	165482	191352	217566	128813	125007	113749	183597	191048	204901	ko00552,ko00564,ko01100
LIPID-N-1195	PG(18:2_22:2)	GP	PG	825.565	826.572	[M-H]-	C46H83O10P	C00344	347018	366030	264607	371139	251296	294434	233651	292353	281208	213986	206001	161511	330324	308134	253756	ko00552,ko00564,ko01100
LIPID-N-1203	PG(12:0_22:5)	GP	PG	739.455	740.463	[M-H]-	C40H69O10P	C00344	7582.6	5942.97	5126.62	6322.53	5780.53	7004.36	4922.85	7342.62	5801.58	5992.95	6207.73	4985.42	7417.27	6033.21	6417.95	ko00552,ko00564,ko01100
LIPID-N-1228	PS(12:0_16:0)	GP	PS	678.435	679.442	[M-H]-	C34H66NO10P	C02737	170788	225337	196397	232827	256608	262289	176155	217757	222049	84562.1	91260.6	85040.6	202060	209826	189249	ko00260,ko00564,ko01100,ko01110,ko05140,ko05146,ko05322
LIPID-N-1247	PS(18:0_21:0)	GP	PS	832.607	817.583	[M-H]-	C44H84NO10P	C02737	145279	151790	139844	137409	126576	138833	109201	114758	119878	60920.3	62405.5	57369.5	116429	126363	119576	ko00260,ko00564,ko01100,ko01110,ko05140,ko05146,ko05322
LIPID-N-1269	PS(19:0_18:1)	GP	PS	802.56	803.568	[M-H]-	C43H82NO10P	C02737	103941	90350.1	86054.4	188616	162541	165033	118957	131209	149551	106353	82630.3	78693.3	110035	144902	127009	ko00260,ko00564,ko01100,ko01110,ko05140,ko05146,ko05322
LIPID-N-1270	PS(21:0_16:1)	GP	PS	802.56	803.568	[M-H]-	C43H82NO10P	C02737	119480	133146	111927	171559	166465	150428	114332	113178	102855	92903.9	86228.5	76816.2	111653	142963	110783	ko00260,ko00564,ko01100,ko01110,ko05140,ko05146,ko05322
LIPID-N-1274	PS(21:0_17:1)	GP	PS	816.575	817.583	[M-H]-	C44H84NO10P	C02737	36830.4	42245.1	47367.2	48345.4	39573.5	40518.1	25579.3	35851.5	41215	10816.2	18925.5	12863.4	28935.1	36388.5	37526.1	ko00260,ko00564,ko01100,ko01110,ko05140,ko05146,ko05322
LIPID-N-1278	PS(18:0_22:1)	GP	PS	844.607	829.583	[M-H]-	C45H84NO10P	C02737	84209.2	92407	78973.6	91627.6	94564	95472	82795.9	92544.6	77575.8	33990.7	37599.6	30531.2	90914.6	76603.8	85554.2	ko00260,ko00564,ko01100,ko01110,ko05140,ko05146,ko05322
LIPID-N-1280	PS(21:0_20:1)	GP	PS	858.622	859.63	[M-H]-	C47H90NO10P	C02737	41979.6	42637	41570.3	37121	32178.8	38081.3	28222	33101.3	33239	18998.8	17651.6	15323.1	31557.9	32067.9	30991.1	ko00260,ko00564,ko01100,ko01110,ko05140,ko05146,ko05322
LIPID-N-1281	PS(23:0_18:1)	GP	PS	858.622	859.63	[M-H]-	C47H90NO10P	C02737	130630	127833	124364	103551	99641.5	111577	81624	94115	98100.2	51307.8	51240.6	46052.6	92107.2	92697.3	99402.8	ko00260,ko00564,ko01100,ko01110,ko05140,ko05146,ko05322
LIPID-N-1286	PS(15:0_18:2)	GP	PS	744.482	749.521	[M-H]-	C39H76NO10P	C02737	26071.9	28250.4	18885.2	24763.8	24403.1	21679.7	33167.4	33539.9	34142.7	16139.6	14083.4	12425.4	22736.8	24649.2	18009	ko00260,ko00564,ko01100,ko01110,ko05140,ko05146,ko05322
LIPID-N-1292	PS(18:1_18:1)	GP	PS	786.529	787.536	[M-H]-	C42H78NO10P	C02737	61655.2	63041.6	50120.4	43641.7	64543.3	70416.9	112107	129606	123319	94555.4	116917	100362	95506.8	105710	75073.8	ko00260,ko00564,ko01100,ko01110,ko05140,ko05146,ko05322
LIPID-N-1296	PS(19:0_18:2)	GP	PS	800.544	801.552	[M-H]-	C43H80NO10P	C02737	246476	239871	186396	166433	160396	193684	144839	123765	188014	138015	141474	114282	143342	224142	160186	ko00260,ko00564,ko01100,ko01110,ko05140,ko05146,ko05322
LIPID-N-1303	PS(23:0_18:2)	GP	PS	856.607	857.615	[M-H]-	C47H88NO10P	C02737	1.24337e+06	1.2934e+06	1.2154e+06	1.35218e+06	1.23481e+06	1.30838e+06	1.21608e+06	1.34713e+06	1.28337e+06	555220	530276	513987	1.18933e+06	1.16386e+06	1.15226e+06	ko00260,ko00564,ko01100,ko01110,ko05140,ko05146,ko05322
LIPID-N-1307	PS(16:0_20:3)	GP	PS	784.513	785.521	[M-H]-	C42H76NO10P	C02737	178579	180542	187466	223848	197723	222612	126897	129048	154766	106259	121958	94454	153409	174294	128246	ko00260,ko00564,ko01100,ko01110,ko05140,ko05146,ko05322
LIPID-N-1311	PS(19:1_18:2)	GP	PS	798.529	799.536	[M-H]-	C43H78NO10P	C02737	45839.2	51540.1	47844.8	37086.7	37881.1	42656.1	30629.2	30705.2	47615.1	33110.3	43432.7	35464.6	28178.4	40304.6	40297.7	ko00260,ko00564,ko01100,ko01110,ko05140,ko05146,ko05322
LIPID-N-1312	PS(18:1_20:2)	GP	PS	812.544	817.583	[M-H]-	C44H84NO10P	C02737	181831	175591	149780	137316	130803	125758	115717	118489	132512	123127	137259	118881	128878	155838	127079	ko00260,ko00564,ko01100,ko01110,ko05140,ko05146,ko05322
LIPID-N-1314	PS(18:1_21:2)	GP	PS	826.56	827.568	[M-H]-	C45H82NO10P	C02737	143317	118623	100036	111927	98669.1	111899	92970.3	91017.7	102860	65331.3	67197.2	48427.8	87680.7	110216	72029.4	ko00260,ko00564,ko01100,ko01110,ko05140,ko05146,ko05322
LIPID-N-1315	PS(21:0_18:3)	GP	PS	826.56	827.568	[M-H]-	C45H82NO10P	C02737	278174	285193	281095	319669	339501	289090	303344	327383	370242	228291	198517	182938	294478	277950	317757	ko00260,ko00564,ko01100,ko01110,ko05140,ko05146,ko05322
LIPID-N-1321	PS(18:2_18:2)	GP	PS	782.497	785.521	[M-H]-	C42H76NO10P	C02737	3.54448e+06	3.68824e+06	3.46342e+06	2.70473e+06	2.48974e+06	2.51906e+06	2.44165e+06	2.59788e+06	2.68229e+06	1.89016e+06	2.10901e+06	1.6994e+06	2.73001e+06	2.82463e+06	2.5942e+06	ko00260,ko00564,ko01100,ko01110,ko05140,ko05146,ko05322
LIPID-N-1322	PS(18:1_20:3)	GP	PS	810.529	817.583	[M-H]-	C44H84NO10P	C02737	3.48567e+06	3.23942e+06	3.08847e+06	2.50638e+06	2.27079e+06	2.36414e+06	2.05743e+06	2.32262e+06	2.41904e+06	2.42816e+06	2.51471e+06	2.24596e+06	2.47143e+06	2.48069e+06	2.5328e+06	ko00260,ko00564,ko01100,ko01110,ko05140,ko05146,ko05322
LIPID-N-1323	PS(18:2_20:2)	GP	PS	810.529	817.583	[M-H]-	C44H84NO10P	C02737	264266	227002	234890	242284	237109	172490	215376	247325	237827	134684	123255	118102	198025	194938	228132	ko00260,ko00564,ko01100,ko01110,ko05140,ko05146,ko05322
LIPID-N-1329	PS(18:2_18:3)	GP	PS	780.482	785.521	[M-H]-	C42H76NO10P	C02737	76629.9	101228	77064	60497.1	47233.7	28920.5	34788.6	48699	82102.1	48261.6	26827	36247.4	59213.6	62083.5	47747.1	ko00260,ko00564,ko01100,ko01110,ko05140,ko05146,ko05322
LIPID-N-1331	PS(18:1_20:4)	GP	PS	808.513	817.583	[M-H]-	C44H84NO10P	C02737	1.9331e+06	2.03774e+06	1.9363e+06	2.10736e+06	1.91514e+06	1.71043e+06	1.49244e+06	1.78023e+06	2.08329e+06	1.28026e+06	1.15296e+06	1.05491e+06	1.59558e+06	1.76306e+06	1.7269e+06	ko00260,ko00564,ko01100,ko01110,ko05140,ko05146,ko05322
LIPID-N-1332	PS(18:2_20:3)	GP	PS	808.513	817.583	[M-H]-	C44H84NO10P	C02737	3.11433e+06	3.18128e+06	2.79112e+06	2.75106e+06	2.79408e+06	2.67233e+06	2.43762e+06	2.62675e+06	2.6995e+06	1.77225e+06	1.65095e+06	1.49165e+06	2.53305e+06	2.45661e+06	2.41148e+06	ko00260,ko00564,ko01100,ko01110,ko05140,ko05146,ko05322
LIPID-N-1342	PS(18:2_20:4)	GP	PS	806.497	817.583	[M-H]-	C44H84NO10P	C02737	1.22335e+07	1.43488e+07	1.10435e+07	1.18958e+07	1.14117e+07	1.13176e+07	8.40116e+06	9.89426e+06	1.02918e+07	5.25751e+06	4.81653e+06	4.21928e+06	1.06826e+07	1.02935e+07	9.61115e+06	ko00260,ko00564,ko01100,ko01110,ko05140,ko05146,ko05322
LIPID-N-1343	PS(18:3_20:3)	GP	PS	806.497	817.583	[M-H]-	C44H84NO10P	C02737	48546.8	74236.7	71541.5	58279.7	46915	54873.5	49764.9	56703.9	59918.5	36652.4	27704	27275.2	49811.4	51619.1	58184.2	ko00260,ko00564,ko01100,ko01110,ko05140,ko05146,ko05322
LIPID-N-1390	PI(18:0_14:1)	GP	PI	807.502	808.51	[M-H]-	C41H77O13P	C01194	5157.82	4108.35	4836.26	2042.46	3215.96	4616.18	2339.17	2893.7	4631.57	3122.3	3389.17	3594.86	4492.59	4078.93	3123.22	ko00562,ko00563,ko00564,ko00571,ko01100,ko04070,ko04136,ko04138,ko04140,ko05132,ko05152
LIPID-N-1392	PI(15:0_19:1)	GP	PI	835.534	836.541	[M-H]-	C43H81O13P	C01194	22655.3	29898.2	12119	31967	7680.12	27659.6	32776.5	28030.4	33689.9	18686.8	22746.6	19656.4	16878.7	26163.2	27096.9	ko00562,ko00563,ko00564,ko00571,ko01100,ko04070,ko04136,ko04138,ko04140,ko05132,ko05152
LIPID-N-1404	PI(14:1_18:1)	GP	PI	805.487	806.495	[M-H]-	C41H75O13P	C01194	32505	26075.7	29939.6	34452.4	26958.2	33462	25134.7	33508.5	31688.6	13963.7	11165.5	8373.82	26998.1	26964	22344.4	ko00562,ko00563,ko00564,ko00571,ko01100,ko04070,ko04136,ko04138,ko04140,ko05132,ko05152
LIPID-N-1407	PI(15:0_19:2)	GP	PI	833.518	834.526	[M-H]-	C43H79O13P	C01194	302998	356007	298252	267355	281556	283170	296325	310807	304185	153614	179269	143651	285225	248910	261719	ko00562,ko00563,ko00564,ko00571,ko01100,ko04070,ko04136,ko04138,ko04140,ko05132,ko05152
LIPID-N-1428	PI(12:0_22:4)	GP	PI	829.487	830.495	[M-H]-	C43H75O13P	C01194	12054.8	14818.2	11532.7	13902.7	15460.1	17346	11645.4	13497.4	13613.3	9460.45	10656.4	8262.3	12107.7	12568.5	12356.9	ko00562,ko00563,ko00564,ko00571,ko01100,ko04070,ko04136,ko04138,ko04140,ko05132,ko05152
LIPID-N-1449	PA(18:0_21:0)	GP	PA	745.575	746.583	[M-H]-	C42H83O8P	C00416	43126.3	39034.3	37453.2	48760	48016.3	45322.6	33345.2	37140.8	35868.8	20591.5	21281.5	16108.9	37826	35823.8	33769.3	ko00561,ko00564,ko01100,ko01110,ko04024,ko04070,ko04072,ko04666,ko04912,ko04975,ko05200,ko05212,ko05231
LIPID-N-1457	PA(20:0_18:1)	GP	PA	729.543	730.551	[M-H]-	C41H79O8P	C00416	21638.1	22365.8	19425.7	19987.9	18666.1	18484.5	18967.7	19868.6	21561.7	16522.8	17561.5	14030.4	19401.2	19117.2	19302.3	ko00561,ko00564,ko01100,ko01110,ko04024,ko04070,ko04072,ko04666,ko04912,ko04975,ko05200,ko05212,ko05231
LIPID-N-1465	PA(20:0_18:2)	GP	PA	727.528	728.536	[M-H]-	C41H77O8P	C00416	139474	137715	125866	144702	132493	136403	101338	117546	123096	122588	127635	111122	127912	122867	124244	ko00561,ko00564,ko01100,ko01110,ko04024,ko04070,ko04072,ko04666,ko04912,ko04975,ko05200,ko05212,ko05231
LIPID-N-1473	PA(20:0_18:3)	GP	PA	725.512	726.52	[M-H]-	C41H75O8P	C00416	44406.6	48341.9	47219.8	38818	42665.2	33761.4	30257.3	40883.5	41792.2	22991.8	24105.4	18014.1	39113	37120.3	41403.9	ko00561,ko00564,ko01100,ko01110,ko04024,ko04070,ko04072,ko04666,ko04912,ko04975,ko05200,ko05212,ko05231
LIPID-N-1474	PA(22:1_18:2)	GP	PA	753.543	754.551	[M-H]-	C43H79O8P	C00416	16336.4	17353.6	19440.8	18645.2	16900.1	16865.4	15165.9	17232.1	18296.2	14107.2	14613.5	15247.4	15382.8	16911	15512.6	ko00561,ko00564,ko01100,ko01110,ko04024,ko04070,ko04072,ko04666,ko04912,ko04975,ko05200,ko05212,ko05231
LIPID-N-1477	PA(10:0_20:4)	GP	PA	611.371	612.379	[M-H]-	C33H57O8P	C00416	5213.59	6479.11	6399.5	6929.89	7181.34	9271.48	5280.75	6987.17	7363.59	3461.55	4121.92	3104.25	5341.98	6613.88	5513.08	ko00561,ko00564,ko01100,ko01110,ko04024,ko04070,ko04072,ko04666,ko04912,ko04975,ko05200,ko05212,ko05231
LIPID-N-1478	PA(12:0_18:4)	GP	PA	611.371	612.379	[M-H]-	C33H57O8P	C00416	272361	322475	295016	343692	367173	380256	265686	327491	338190	194896	213269	199253	304331	312422	307629	ko00561,ko00564,ko01100,ko01110,ko04024,ko04070,ko04072,ko04666,ko04912,ko04975,ko05200,ko05212,ko05231
LIPID-N-1479	PA(12:0_22:4)	GP	PA	667.434	668.442	[M-H]-	C37H65O8P	C00416	13173	14910.8	15357.9	14795	15803.4	18364.2	10587.4	15680.6	14401.8	8201.03	10202.5	6646.37	12426	14542.9	12445.6	ko00561,ko00564,ko01100,ko01110,ko04024,ko04070,ko04072,ko04666,ko04912,ko04975,ko05200,ko05212,ko05231
LIPID-N-1490	PA(12:0_20:5)	GP	PA	637.387	638.395	[M-H]-	C35H59O8P	C00416	5086.92	5589.05	6121.82	8027.14	7065.63	7038.8	5266.8	6209.57	8218.17	6987.11	6615.82	6338.81	5803.68	8788.47	7351.37	ko00561,ko00564,ko01100,ko01110,ko04024,ko04070,ko04072,ko04666,ko04912,ko04975,ko05200,ko05212,ko05231
LIPID-N-1499	PA(12:0_22:6)	GP	PA	663.403	664.41	[M-H]-	C37H61O8P	C00416	7201.91	7125.38	6588.29	6917.66	7343.39	9492.91	9839.93	12127.1	15409.4	7970.36	9618.81	6996.33	7311.83	6062.1	7011.68	ko00561,ko00564,ko01100,ko01110,ko04024,ko04070,ko04072,ko04666,ko04912,ko04975,ko05200,ko05212,ko05231
LIPID-N-1500	PA(16:1_22:5)	GP	PA	719.465	720.473	[M-H]-	C41H69O8P	C00416	31516.8	38682	36042.3	27356.1	26548	28615.8	19639.8	22409.6	21608.1	10617.6	7738.53	4711.87	20838.3	29517.3	26483.9	ko00561,ko00564,ko01100,ko01110,ko04024,ko04070,ko04072,ko04666,ko04912,ko04975,ko05200,ko05212,ko05231
LIPID-N-0984	PC(13:0_16:0)	GP	PC	736.513	691.515	[M+COOH]-	C37H74NO8P	C00157	32861.4	21573.7	17771.4	31372.3	27978.2	31531.2	17930	22335.6	17264	6087.92	10462.4	1217.58	26809.9	18612.9	20856.1	ko00564,ko00590,ko00591,ko00592,ko01100,ko01110,ko04723,ko05231
LIPID-N-0175	LPI(16:0/0:0)	GP	LPI	571.288	572.296	[M-H]-	C25H49O12P	C03819	2705.59	2545.89	3641.7	27430.9	28159.8	30787.9	10878	13596.8	12124.4	1166.15	233.231	233.231	15012.9	12117.7	13484.6	ko00564
LIPID-N-1480	PA(18:1_16:3)	GP	PA	667.434	668.442	[M-H]-	C37H65O8P	C00416	3315.56	3042.78	3503.93	9840.15	7332.35	7725.67	6362.71	8191.93	8744.96	743.247	148.649	148.649	6162.6	6424.73	8677.11	ko00561,ko00564,ko01100,ko01110,ko04024,ko04070,ko04072,ko04666,ko04912,ko04975,ko05200,ko05212,ko05231
LIPID-N-0056	PGE2	FA	Eicosanoid	351.217	352.225	[M-H]-	C20H32O5	C00584	17134.2	18726	14190.5	9274.08	6934.22	10089.4	9933.45	11155.7	11508.1	1386.84	1386.84	1386.84	10796.3	11442.7	10215	ko00590,ko01100,ko04024,ko04080,ko04625,ko04726,ko04750,ko04921,ko04923,ko04924,ko04976,ko05140,ko05143,ko05146,ko05163,ko05165,ko05200,ko05323
LIPID-N-0079	FFA(24:0)	FA	FFA	367.358	368.365	[M-H]-	C24H48O2	C08320	11059.5	9136.05	14250.8	14312.5	12266	14369.2	9602.55	11451.6	9456.42	1827.21	1827.21	1827.21	12298	9257.12	12088	ko01040
LIPID-N-0091	FFA(20:2)	FA	FFA	307.264	308.272	[M-H]-	C20H36O2	C16525	5584.33	5584.33	5584.33	186123	167600	123214	100192	58222.5	128995	49667.8	39593.4	27921.6	110535	119698	120914	ko01040
LIPID-N-0228	PC(16:1_16:1)	GP	PC	774.529	729.531	[M+COOH]-	C40H76NO8P	C00157	19835.7	28513.7	17849.9	6151.58	21901.2	22960.1	14090.6	19607	19565.3	1230.32	1230.32	1230.32	20179.5	24499.5	20280.7	ko00564,ko00590,ko00591,ko00592,ko01100,ko01110,ko04723,ko05231
LIPID-N-0310	PC(18:1_22:5)	GP	PC	878.591	833.593	[M+COOH]-	C48H84NO8P	C00157	19377.3	23220.5	14973.2	1668.3	1668.3	1668.3	14834.4	17613.5	16719.2	13034.9	8341.49	14859.9	16718.6	24180.9	24206	ko00564,ko00590,ko00591,ko00592,ko01100,ko01110,ko04723,ko05231
LIPID-N-0436	PG(16:0_16:1)	GP	PG	719.494	720.494	[M-H]-	C38H73O10P	C00344	10238.8	8311.61	12206.9	12254.6	8758.14	8624.09	11050.8	9453.54	11811.5	1621.32	1621.32	1621.32	8106.6	13077.3	11573.5	ko00552,ko00564,ko01100
LIPID-N-0475	PI(16:0_16:1)	GP	PI	807.51	808.51	[M-H]-	C41H77O13P	C01194	20761.2	10684.4	12686.4	8171.69	10213.5	6104.98	8220.49	12346.9	10149.7	1221	1221	1221	9154.81	9866.81	8680.13	ko00562,ko00563,ko00564,ko00571,ko01100,ko04070,ko04136,ko04138,ko04140,ko05132,ko05152
LIPID-N-0656	LPA(18:3)	GP	LPA	431.236	432.228	[M-H]-	C21H37O7P	C00681	33885.2	35560.4	28573.3	20055.2	19791	21839	10089.1	9003.12	9225.31	1800.62	1800.62	1800.62	16459.9	19036.3	18394.8	ko00561,ko00564,ko01100,ko01110,ko04072,ko04080,ko04540,ko04810,ko04975,ko04977,ko05130,ko05200
LIPID-N-0659	LPA(22:5)	GP	LPA	483.236	482.243	[M-H]-	C25H39O7P	C00681	4218.84	4407.37	4333.52	13951.6	13274.9	14281.8	4438.68	4770.56	4914.54	843.768	843.768	843.768	5787.18	6175.68	6562.28	ko00561,ko00564,ko01100,ko01110,ko04072,ko04080,ko04540,ko04810,ko04975,ko04977,ko05130,ko05200
LIPID-N-0697	FFA(25:0)	FA	FFA	381.373	382.381	[M-H]-	C25H50O2	C00162	20761.5	22367.5	17640.2	34154.8	38215	47060.2	16448.1	16906.1	29213.4	3289.63	3289.63	3289.63	17077.1	17820.8	23307.5	ko00062,ko00071,ko00561,ko04152,ko04714,ko04911,ko04920,ko04923,ko04930,ko04931,ko04932,ko04975,ko04977,ko04979,ko05231,ko05415
LIPID-N-0711	FFA(26:1)	FA	FFA	393.373	394.381	[M-H]-	C26H50O2	C00162	32413.4	35469.1	31294.8	41764.5	39245.4	37388	29078.9	26725.2	37376.2	5345.04	5345.04	5345.04	34282.5	29382.7	31346.6	ko00062,ko00071,ko00561,ko04152,ko04714,ko04911,ko04920,ko04923,ko04930,ko04931,ko04932,ko04975,ko04977,ko04979,ko05231,ko05415
LIPID-N-0728	FFA(36:6)	FA	FFA	523.452	524.459	[M-H]-	C36H60O2	C00162	142472	119930	91669.2	176552	115380	153603	126916	106609	121678	18333.8	18333.8	18333.8	114538	123000	143662	ko00062,ko00071,ko00561,ko04152,ko04714,ko04911,ko04920,ko04923,ko04930,ko04931,ko04932,ko04975,ko04977,ko04979,ko05231,ko05415
LIPID-N-1160	PG(18:1_19:1)	GP	PG	787.549	788.557	[M-H]-	C43H81O10P	C00344	763.844	763.844	763.844	8454.53	10439.5	3819.22	10301.7	15093.7	14067.8	14034.9	19907.8	7503.88	15006.6	15918.4	13109.7	ko00552,ko00564,ko01100
LIPID-N-1161	PG(16:0_22:2)	GP	PG	801.565	802.572	[M-H]-	C44H83O10P	C00344	9647.69	11698.5	9017.42	11014.5	10757.8	15106.8	4738.46	4865.57	3093.99	618.798	618.798	618.798	11695	14085.8	7900.89	ko00552,ko00564,ko01100
LIPID-N-1301	PS(21:0_18:2)	GP	PS	828.575	829.583	[M-H]-	C45H84NO10P	C02737	127848	144472	131129	137121	92279.5	102787	113338	62010.9	120984	12402.2	12402.2	12402.2	102930	89079.2	110678	ko00260,ko00564,ko01100,ko01110,ko05140,ko05146,ko05322
LIPID-N-0005	Chenodeoxycholic acid	ST	BA	391.5	392.293	[M-H]-	C24H40O4	C02528	2348.91	2348.91	2348.91	43778.1	38842.5	42534.9	11744.6	12189.2	13655.4	2348.91	2348.91	2348.91	19904.5	19093.1	18866.5	ko00120,ko00121,ko01100,ko04976
LIPID-N-0325	PE(16:0_18:0)	GP	PE	718.539	719.547	[M-H]-	C39H78NO8P	C00350	2946.33	2946.33	2946.33	26975.2	29654.6	31538.4	17955.5	16448.9	17209.7	2946.33	2946.33	2946.33	15420.5	15500.1	14731.6	ko00563,ko00564,ko01100,ko01110,ko04136,ko04138,ko04140,ko04723,ko05130,ko05167
LIPID-N-1056	PE(16:0_19:1)	GP	PE	730.539	731.547	[M-H]-	C40H78NO8P	C00350	16586.5	16586.5	16586.5	344778	303865	321071	16586.5	16586.5	16586.5	16586.5	16586.5	16586.5	91875.1	97562.8	82932.7	ko00563,ko00564,ko01100,ko01110,ko04136,ko04138,ko04140,ko04723,ko05130,ko05167
LIPID-N-1446	PA(16:0_20:0)	GP	PA	703.528	704.536	[M-H]-	C39H77O8P	C00416	10089.4	10089.4	10089.4	203044	170300	155957	10089.4	10089.4	10089.4	10089.4	10089.4	10089.4	50446.8	61534.2	52818.3	ko00561,ko00564,ko01100,ko01110,ko04024,ko04070,ko04072,ko04666,ko04912,ko04975,ko05200,ko05212,ko05231
LIPID-N-1447	PA(16:0_22:0)	GP	PA	731.559	732.567	[M-H]-	C41H81O8P	C00416	2027.14	2027.14	2027.14	34235.9	36187.4	43048.4	2027.14	2027.14	2027.14	2027.14	2027.14	2027.14	14163.9	10255.2	10135.7	ko00561,ko00564,ko01100,ko01110,ko04024,ko04070,ko04072,ko04666,ko04912,ko04975,ko05200,ko05212,ko05231

## Sheet: Table S3
Table S3. Details of differences accumulate lipids information identified in CK vs DG vs HG vsYG
Compounds	Class I	Class II	Formula	lipidmaps ID	CK-1	CK-2	CK-3	DG-1	DG-2	DG-3	YG-1	YG-2	YG-3	HG-1	HG-2	HG-3	VIP	Pvalue	FDR	Type
DL-Carnitine	FA	CAR	C7H15NO3	-	5.91855e+06	5.42945e+06	5.38699e+06	4.70449e+06	4.81992e+06	4.38168e+06	3.98415e+06	4.6035e+06	4.52283e+06	3.55805e+06	3.79615e+06	3.80329e+06
Carnitine C2:0	FA	CAR	C9H17NO4	LMFA07070049	7.652e+06	7.21553e+06	7.36381e+06	1.09189e+07	1.13931e+07	1.00275e+07	1.27868e+07	1.41769e+07	1.41228e+07	1.06473e+07	1.05701e+07	1.08816e+07
Carnitine C3:0	FA	CAR	C10H19NO4	LMFA07070105	121492	115610	127288	264097	267156	261296	363371	370172	397085	224255	233514	262990
Carnitine C4:0	FA	CAR	C11H21NO4	LMFA07070054	1.36121e+06	1.27707e+06	1.36384e+06	1.72249e+06	1.76912e+06	1.58494e+06	1.1791e+06	1.25899e+06	1.29429e+06	1.12785e+06	1.15053e+06	1.20481e+06
Carnitine C5:0	FA	CAR	C12H23NO4	LMFA07070077	791482	752382	695458	793585	821254	774357	724406	728621	740086	766185	782792	786522
Carnitine C5-OH	FA	CAR	C12H23NO5	LMFA07070073	229824	230697	243455	213736	201075	199235	218049	231521	235607	153882	163623	176843
Carnitine C12-OH	FA	CAR	C19H37NO5	LMFA07070039	3.16661e+06	3.38926e+06	3.16576e+06	2.45679e+06	2.49876e+06	2.20262e+06	1.85669e+06	2.16443e+06	2.20573e+06	1.27436e+06	1.33457e+06	1.34619e+06
Carnitine C4:1-2OH	FA	CAR	C11H19NO6	LMFA07070101	207211	218799	219020	180149	181762	181074	190499	216621	208495	139951	151746	165102
Carnitine C5:1	FA	CAR	C12H21NO4	LMFA07070108	388426	346888	384967	464798	498290	455209	335806	359082	377874	170711	181898	185216
Cholesterol	ST	Cho	C27H46O	LMST01010001	1.58298e+06	1.659e+06	1.61757e+06	2.00873e+06	2.00435e+06	2.01435e+06	1.70631e+06	1.68198e+06	1.59806e+06	516245	644062	600003
CE(16:0)	ST	CE	C43H76O2	LMST01020005	64598.7	101879	83188.3	95809.2	117105	89301.1	64305.4	77641.8	84958.5	35270	36614.3	39577.1
CE(18:1)	ST	CE	C45H78O2	LMST01020003	98832.4	103446	126776	138677	165872	164643	127967	116516	150108	46825.2	65311	69273
CE(18:2)	ST	CE	C45H76O2	LMST01020008	258595	188997	235991	247054	329219	294125	255199	216583	246490	147561	152302	172428
SPH(d18:0)	SP	SPH	C18H39NO2	LMSP01020001	95018.1	103011	97540.7	87353.3	75337.9	81368.7	79201	63592	82032.1	59678.8	76411.9	57724.4
SPH(d18:1)	SP	SPH	C18H37NO2	LMSP01010001	44956.2	46148.4	51099.1	296426	280496	299011	67420.6	69829.3	78580.9	40617.7	41881.9	32495.3
Cer(d18:1/16:0)	SP	Cer-NS	C34H67NO3	LMSP02010004	1.2253e+06	1.29451e+06	1.09005e+06	389418	359697	387389	389129	356789	383024	255347	252045	254799
Cer(d18:1/17:0)	SP	Cer-NS	C35H69NO3	LMSP02010020	67561.7	74402.4	65085	17642.4	13851.9	24409.2	23704.9	23159.3	23965.8	46137.1	36605.4	37964.8
Cer(d18:1/18:0)	SP	Cer-NS	C36H71NO3	LMSP02010006	79159.5	83163.6	78821.5	38686.1	61818.4	44794.9	49999.9	40085.5	48967.8	74437.8	42175.4	68370.5
Cer(d16:1/18:0)	SP	Cer-NS	C34H67NO3	LMSP02010046	62139.5	86006.8	83583.2	69605.5	79584.1	66226.1	67112.1	44815.7	45524.6	25272.7	14234.6	13155.5
Cer(d16:1/20:0)	SP	Cer-NS	C36H71NO3	LMSP02010047	251868	283474	239053	296030	320995	303236	151985	154476	187086	87508.1	66950	89456.4
Cer(d16:1/22:0)	SP	Cer-NS	C38H75NO3	LMSP02010016	141157	146183	142649	102865	122538	127262	111834	111758	102749	61507	51915.1	45529.7
Coenzyme Q8	PR	CoQ	C53H80O4	LMPR02010005	246985	223520	242029	171601	229900	229939	186697	284877	210892	54664.5	61852.1	75247.8
Coenzyme Q9	PR	CoQ	C54H82O4	LMPR02010004	9.19363e+06	1.10575e+07	9.19513e+06	7.76427e+06	9.03906e+06	1.07062e+07	7.28636e+06	6.95178e+06	7.38415e+06	2.07251e+06	2.00651e+06	1.98246e+06
Coenzyme Q10	PR	CoQ	C59H90O4	LMPR02010001	442506	573569	504201	428934	468782	454363	405068	399183	463006	173203	160109	149935
DG(16:0_16:0)	GL	DG	C35H68O5	LMGL02010001	3.79852e+06	2.8989e+06	2.53003e+06	4.47477e+06	5.08477e+06	4.57341e+06	3.13933e+06	3.0678e+06	3.43328e+06	3.94111e+06	2.8941e+06	3.04955e+06
DG(16:0_16:1)	GL	DG	C35H66O5	LMGL02010010	50858.7	55772	49353.7	103235	92691.2	81506.2	76878.6	54171.8	62224.8	81487.9	33260.3	68092.1
DG(16:0_18:1)	GL	DG	C37H70O5	LMGL02010006	6.87311e+06	7.20119e+06	6.29136e+06	1.35531e+07	1.38296e+07	1.59667e+07	1.08334e+07	1.0359e+07	1.29155e+07	4.4088e+06	3.86673e+06	4.67734e+06
DG(16:1_18:1)	GL	DG	C37H68O5	LMGL02010026	495024	488009	460463	638664	743175	839269	672573	663969	719824	283499	208704	163821
DG(16:0_18:2)	GL	DG	C37H68O5	LMGL02010027	4.33758e+06	3.78773e+06	3.74539e+06	1.00463e+07	1.36877e+07	1.10012e+07	2.43044e+06	2.57487e+06	3.22884e+06	4.66367e+06	1.93501e+06	1.66867e+06
DG(18:0_18:2)	GL	DG	C39H72O5	LMGL02010050	399208	401016	413586	888697	806527	747070	263627	217363	200691	482287	187269	179677
DG(18:1_18:1)	GL	DG	C39H72O5	LMGL02010049	1.76398e+07	2.02926e+07	1.62362e+07	3.63205e+07	3.52197e+07	3.37529e+07	3.07333e+07	3.62044e+07	3.57565e+07	6.95212e+06	5.34032e+06	5.87361e+06
DG(16:1_18:2)	GL	DG	C37H66O5	LMGL02010031	352215	359169	353442	390146	558987	555016	246409	276984	290683	117165	127562	109451
DG(18:1_18:2)	GL	DG	C39H70O5	LMGL02010056	6.58868e+06	8.66028e+06	6.31107e+06	9.26076e+06	1.15606e+07	1.09705e+07	5.88652e+06	6.0229e+06	8.79154e+06	4.58542e+06	2.19875e+06	1.95696e+06
DG(18:2_20:1)	GL	DG	C41H74O5	LMGL02010099	54152.7	55189.6	53130	80832.3	64151.2	65786.1	41941.8	32850.1	28778.3	41157.8	33995.2	18364
DG(18:2_18:2)	GL	DG	C39H68O5	LMGL02010063	1.99979e+07	2.40511e+07	2.17038e+07	2.20945e+07	2.87155e+07	2.78275e+07	1.43359e+07	7.28186e+06	1.64702e+07	1.21675e+07	7.77161e+06	5.45195e+06
MG(16:0)	GL	MG	C19H38O4	LMGL01010001	528318	510081	457280	536346	539000	562617	497725	483620	502779	460645	455386	483956
MG(18:1)	GL	MG	C21H40O4	LMGL01010004	24182.3	18349.2	24009.7	140773	142545	153341	62632.4	57914.3	61790.5	21812.8	24658.7	17291.4
HexCer(d16:1/18:0)	SP	HexCer-NS	C40H77NO8	LMSP0501AA49	83940.6	80482.6	59007.2	63485.1	58571.4	46830.2	54834.9	43049.5	46913.9	19242.2	23877.3	8706.32
HexCer(d18:2/16:0)	SP	HexCer-NS	C40H75NO8	LMSP0501AA33	86873.7	62068.6	77948.6	64310.4	68613.4	60795.8	49319	58453.9	56942.4	29081.1	20893.6	38764.7
LPC(0:0/15:0)	GP	LPC	C23H48NO7P	-	16293.8	15939	18844	927039	910406	885680	326096	349041	367867	11125.6	26374.8	31169.5
LPC(0:0/17:0)	GP	LPC	C25H52NO7P	-	35422.3	41886.4	42289.3	906925	880814	821803	564265	610107	624838	13692.4	43897.7	37833.5
LPC(17:0/0:0)	GP	LPC	C25H52NO7P	LMGP01050024	35879	45666.7	43314.5	975969	963874	945916	613135	661708	688959	21323.3	39158.4	21197.5
LPC(0:0/19:0)	GP	LPC	C27H56NO7P	-	5391.04	16773.2	12617.6	72458.6	66775.9	73448	25444	21663.7	30386.2	21560.3	12469.3	18840.9
LPC(0:0/20:0)	GP	LPC	C28H58NO7P	-	56393.8	63272.4	74831.8	178024	194138	203539	102649	98327.5	99287.6	39665.9	45176.4	59452.6
LPC(20:0/0:0)	GP	LPC	C28H58NO7P	LMGP01050045	56670.5	58882.1	63461.1	164646	169056	166596	90705.2	92919.9	91532.3	39229.7	42324.7	52502.7
LPC(0:0/18:1)	GP	LPC	C26H52NO7P	LMGP01050079	126433	144800	134410	256689	254406	254095	67863.2	71139.1	85424.2	24115.9	27066.4	38919.1
LPC(0:0/20:1)	GP	LPC	C28H56NO7P	-	83013.5	91463.4	94641.1	1.21425e+06	1.25836e+06	1.16174e+06	761493	857175	851752	24857.5	26663.2	26555.2
LPC(20:1/0:0)	GP	LPC	C28H56NO7P	LMGP01050047	90018.1	96761.3	96523.3	1.30711e+06	1.2868e+06	1.2759e+06	807608	862670	900398	25923	28698.9	23899.3
LPC(0:0/22:1)	GP	LPC	C30H60NO7P	-	13626	8994.46	9466	51036	42715.4	71265.1	48277	39505.2	46702.5	8222.51	19784.1	17657.9
LPC(24:1/0:0)	GP	LPC	C32H64NO7P	LMGP01050144	45871.8	50410.5	50411	65701.4	85242.4	75105.2	63224.6	66573	62287.4	30910.9	31803.1	42791.5
LPC(0:0/18:2)	GP	LPC	C26H50NO7P	-	1.29033e+06	1492992	1.36265e+06	1.91071e+06	1.48849e+06	1.70885e+06	964401	1.05842e+06	1.0646e+06	166166	197215	194508
LPC(18:2/0:0)	GP	LPC	C26H50NO7P	LMGP01050034	1.34313e+06	1.51376e+06	1.44904e+06	2.17346e+06	1.60372e+06	1.9184e+06	1.03206e+06	1.16254e+06	1.16965e+06	165074	186892	202612
LPC(20:2/0:0)	GP	LPC	C28H54NO7P	LMGP01050132	104329	111555	99327.4	2.1962e+06	2.14425e+06	2.03012e+06	1.97658e+06	2.20833e+06	2.18456e+06	28297.6	45315	40095.9
LPC(18:3/0:0)	GP	LPC	C26H48NO7P	LMGP01050038	2.15495e+06	2.16478e+06	2.19225e+06	4.92288e+06	4.59203e+06	4.65261e+06	2.62003e+06	2.87957e+06	3.01072e+06	226958	262612	255427
LPC(O-16:0)	GP	LPC-O	C24H52NO6P	LMGP01060010	28155.3	34264.3	36054.3	80462.9	78661	80342.5	35941.1	34632.3	49135.3	23224.4	46514.2	17819.6
LPC(O-18:0)	GP	LPC-O	C26H56NO6P	LMGP01060014	1.68521e+06	1.77234e+06	1.90697e+06	1.73389e+06	1.68275e+06	1.62811e+06	955643	977578	997618	476034	406885	403893
LPC(O-20:0)	GP	LPC-O	C28H60NO6P	LMGP01060041	416248	435867	482370	342731	355630	324567	237422	258909	256554	148503	115974	118819
LPC(O-18:1)	GP	LPC-O	C26H54NO6P	LMGP01060034	16218.8	17706.4	23413.5	53491	49340.2	56773.8	30166.4	21588.8	31143.2	19511	24293.3	12586
LPC(O-20:1)	GP	LPC-O	C28H58NO6P	-	70918.7	72410.2	92478.1	113827	101745	111919	47003.1	43119.6	48428	27015.6	29523.6	23928.4
LPE(0:0/16:0)	GP	LPE	C21H44NO7P	LMGP02050036	1.81355e+06	1.88496e+06	1.70496e+06	6.91371e+06	7.38121e+06	6.87053e+06	2.25813e+06	2.50414e+06	2.58827e+06	215824	227741	226905
LPE(16:0/0:0)	GP	LPE	C21H44NO7P	LMGP02050002	1.86607e+06	2.03767e+06	1.85219e+06	7.89301e+06	8.34324e+06	8.13955e+06	2.46901e+06	2.72558e+06	2.96488e+06	200524	220298	221760
LPE(17:0/0:0)	GP	LPE	C22H46NO7P	LMGP02050030	20465.5	34197.3	31972.2	168815	161565	160237	86232.5	85819.1	83070.7	10009.7	32056.7	18727.9
LPE(0:0/18:0)	GP	LPE	C23H48NO7P	LMGP02050038	139914	150657	141775	1.16534e+06	1.18262e+06	1.14121e+06	506470	524937	542412	83045.2	56657.5	58311.2
LPE(18:0/0:0)	GP	LPE	C23H48NO7P	LMGP02050001	140065	157314	138546	1.22693e+06	1.32774e+06	1.21588e+06	480204	512407	557994	77472.4	58652.5	64655.5
LPE(20:0/0:0)	GP	LPE	C25H52NO7P	LMGP02050045	7577.54	11203.3	11179	18147.2	19959.5	15034.8	29688.2	10339.4	11768.6	18353.7	26346.7	22731.1
LPE(0:0/18:1)	GP	LPE	C23H46NO7P	LMGP02050040	1.19647e+06	1.2249e+06	1.08511e+06	6.82128e+06	7.09951e+06	7.00725e+06	1.65473e+06	1.6927e+06	1.8197e+06	104413	111034	264397
LPE(18:1/0:0)	GP	LPE	C23H46NO7P	LMGP02050004	1.26502e+06	1.27021e+06	1.14948e+06	8.14447e+06	8.50427e+06	8.28614e+06	1.9312e+06	2.02849e+06	2.19405e+06	99694.4	112561	253650
LPE(0:0/18:2)	GP	LPE	C23H44NO7P	LMGP02050041	1.79016e+06	1.82032e+06	1.61282e+06	1.1417e+07	1.19726e+07	1.15294e+07	3.40927e+06	3.81338e+06	4.15406e+06	226951	246361	238858
LPE(18:2/0:0)	GP	LPE	C23H44NO7P	LMGP02050011	1.99293e+06	2.1856e+06	1.84471e+06	1.30898e+07	1.39269e+07	1.27235e+07	3.93523e+06	4.47546e+06	4.8443e+06	234688	242088	221964
LPE(0:0/20:2)	GP	LPE	C25H48NO7P	LMGP02050047	16374.7	24507.7	19165.2	129051	142785	136762	60817.1	61177.5	64940.6	11246.9	23195.6	12812.9
LPE(18:3/0:0)	GP	LPE	C23H42NO7P	LMGP02050042	117714	136416	126630	185794	189011	200844	83514.7	84655.8	90909.6	12922.9	44338.4	13850.6
LPE(P-18:0)	GP	LPE-P	C23H48NO6P	LMGP02070002	210209	198266	215536	369279	363911	360314	132652	139152	160813	187281	106170	97906.1
LPE(P-20:0)	GP	LPE-P	C25H52NO6P	LMGP02070004	62680.3	53392.3	56784.2	139034	137322	118386	48225.6	53599.3	61348.3	62771.7	34449.6	36847.8
PC(O-18:0_18:1)	GP	PC-O	C44H88NO7P	LMGP01020202	699758	687582	740208	717835	851325	720259	574778	589080	673214	240171	268969	294827
PC(O-16:0_18:2)	GP	PC-O	C42H82NO7P	LMGP01020039	676942	708780	683899	799009	839856	768565	608135	726622	719606	289360	299383	286657
PC(O-18:1_24:1)	GP	PC-O	C50H98NO7P	-	525242	484243	516755	609675	620071	656040	496908	611949	578504	183214	142950	185423
PC(O-18:0_20:3)	GP	PC-O	C46H88NO7P	LMGP01020211	417025	432332	471504	523520	646568	537109	401433	440852	468739	157373	170175	180405
PC(O-18:0_20:4)	GP	PC-O	C46H86NO7P	LMGP01020100	151542	204942	182129	193039	211714	178174	159190	120117	200267	42235.2	62340.2	41008.4
PE(P-18:0_18:0)	GP	PE-P	C41H82NO7P	LMGP02030045	81913.8	93995.5	71081.9	98390	109361	91501	67478.3	93123.1	79992.1	57001.5	54329.4	52698.4
PE(P-18:1_18:1)	GP	PE-P	C41H78NO7P	-	48779.7	60557.5	52085.2	77491	85352.7	85898.1	65861.1	59917.9	65669.1	61661.3	41331.5	72778.1
PE(P-17:0_20:3)	GP	PE-P	C42H78NO7P	-	682559	469578	405239	447436	443274	480935	245109	244965	71740.2	136463	200317	219376
SM(d18:0/14:0)	SP	SM	C37H77N2O6P	LMSP03010030	164123	164501	170975	80001.8	107432	95834.2	53978.8	38957.4	46901.4	41307.3	41824.5	48383.3
SM(d18:0/18:0)	SP	SM	C41H85N2O6P	LMSP03010020	456551	492986	435671	289829	286153	277042	184409	180145	149800	136229	136102	123990
SM(d18:2/14:0)	SP	SM	C37H73N2O6P	LMSP03010034	256752	305215	271166	123926	128576	143745	84887.1	83374	125049	64405.7	77536.4	70777.8
SM(d18:1/21:1)	SP	SM	C44H87N2O6P	LMSP03010064	630209	700018	659295	532794	534567	515716	554998	542921	565472	160252	183267	211639
TG(16:0_16:0_16:0)	GL	TG	C51H98O6	LMGL03010001	2.31146e+06	2.19431e+06	2.46671e+06	4.21797e+06	4.2734e+06	4.84696e+06	2.68059e+06	3.17516e+06	3.01317e+06	2.45343e+06	2.33279e+06	1.77981e+06
TG(17:0_18:0_18:0)	GL	TG	C56H108O6	LMGL03010098	35584.6	38521.2	32514.8	32858.2	23702.9	23346.5	30805.6	30538.9	31918.9	24703.1	25542.1	26790.2
TG(10:0_16:0_18:1)	GL	TG	C47H88O6	-	358496	387807	432136	279622	275049	233813	222727	174572	207185	128981	113960	114370
TG(12:0_16:0_18:1)	GL	TG	C49H92O6	LMGL03013326	775689	753018	659824	418131	372853	394496	245019	239396	281396	220028	203094	241979
TG(15:0_16:0_16:1)	GL	TG	C50H94O6	LMGL03015005	179851	167421	178040	237995	212187	190934	151079	127664	130521	366740	170994	137849
TG(14:0_16:0_18:1)	GL	TG	C51H96O6	LMGL03014226	1.60686e+06	1.69869e+06	1.3452e+06	996043	1.09849e+06	1.08286e+06	914119	835177	1.17885e+06	796583	656322	720685
TG(15:0_16:0_18:1)	GL	TG	C52H98O6	LMGL03015010	765190	876427	801101	646261	634119	729856	480572	627075	517570	358447	301079	273639
TG(16:0_16:0_18:1)	GL	TG	C53H100O6	LMGL03010005	2.46004e+07	2.81497e+07	2.20502e+07	2.78144e+07	3.00166e+07	2.90075e+07	2.12281e+07	2.44743e+07	2.37574e+07	1.06921e+07	1.38049e+07	1.00788e+07
TG(16:0_18:0_18:1)	GL	TG	C55H104O6	LMGL03010085	2.84614e+06	3.24644e+06	2.86572e+06	3.4652e+06	3.91884e+06	4.00746e+06	3.70938e+06	4.00231e+06	4.01817e+06	972615	828697	751413
TG(18:0_18:0_18:1)	GL	TG	C57H108O6	LMGL03010188	155916	191806	167672	176083	211511	180166	194264	269766	184871	96351.8	50363.1	50676.7
TG(16:0_20:0_18:1)	GL	TG	C57H108O6	-	307066	353316	301310	401030	448279	429005	434628	434899	395516	92693.7	88884.6	88595.8
TG(15:0_16:0_24:1)	GL	TG	C58H110O6	-	40271.9	49834.9	41713.4	46035.7	38067.1	36170.3	40696.9	36907.3	37665.4	13859.4	9150.49	20589.7
TG(16:0_18:1_21:0)	GL	TG	C58H110O6	LMGL03010455	35837.3	48336.2	45722.5	25870.4	27933.3	48175.2	25126.5	29108.2	33457.2	17233.5	18703.5	13055.8
TG(16:0_18:1_22:0)	GL	TG	C59H112O6	LMGL03010511	81838.3	119433	85752.4	67412.3	83532.6	82539.6	89816.3	76397.3	90578.9	34126.7	30679.7	25587.7
TG(16:0_24:0_18:1)	GL	TG	C61H116O6	-	87278.9	90454.9	84083.4	68003.6	69197.1	72350.7	71703.8	96141.5	85043.2	30382	40052.3	24546.4
TG(8:0_16:1_18:1)	GL	TG	C45H82O6	-	53242.8	49375.9	44740.7	47876.2	58823.2	51012.4	57386.2	64320.2	63424.9	36547.2	30686	23157.6
TG(14:0_14:1_16:1)	GL	TG	C47H86O6	LMGL03014140	277360	291414	275187	231211	152532	190352	129355	165645	171356	176529	113527	108252
TG(10:0_16:0_18:2)	GL	TG	C47H86O6	-	264174	335360	249759	188879	210671	242835	137871	122848	163017	119430	103021	95035.3
TG(14:1_16:0_16:1)	GL	TG	C49H90O6	LMGL03014627	671634	677627	647344	390258	411264	435928	280765	273895	284205	348041	168490	201444
TG(14:0_14:1_18:1)	GL	TG	C49H90O6	LMGL03014145	4.1517e+06	4.4245e+06	4.50627e+06	2.32957e+06	2.94213e+06	2.77086e+06	2.20708e+06	2.24527e+06	2.60413e+06	1.16415e+06	1.08696e+06	1.08495e+06
TG(16:0_16:1_16:1)	GL	TG	C51H94O6	LMGL03010018	5.03959e+06	5.06386e+06	5.15281e+06	3.2562e+06	3.51599e+06	3.69627e+06	2.72827e+06	2.09436e+06	2.7734e+06	2.37866e+06	1.68142e+06	1.91569e+06
TG(14:0_16:0_18:2)	GL	TG	C51H94O6	LMGL03014227	790877	669618	698040	513817	438811	634136	572604	358003	441148	419964	252526	303254
TG(14:0_16:1_18:1)	GL	TG	C51H94O6	LMGL03014251	8.81597e+06	9.61485e+06	9.04373e+06	5.01058e+06	4.84036e+06	5.30233e+06	3.69812e+06	2.82199e+06	3.38192e+06	3.04193e+06	2.56903e+06	2.65014e+06
TG(15:0_16:0_18:2)	GL	TG	C52H96O6	LMGL03015011	614557	695903	562890	512724	455515	529376	501424	458358	554749	238035	192970	187803
TG(15:0_16:1_18:1)	GL	TG	C52H96O6	LMGL03015035	871414	1.30547e+06	1.08799e+06	953069	902788	1.02582e+06	756036	921363	823841	421090	248642	363346
TG(16:0_16:1_18:1)	GL	TG	C53H98O6	LMGL03010043	2.04634e+07	2.47035e+07	2.07176e+07	1.57365e+07	1.56958e+07	1.56476e+07	1.33752e+07	1.41717e+07	1.33224e+07	9.77233e+06	8.42787e+06	8.22812e+06
TG(14:0_18:0_18:2)	GL	TG	C53H98O6	LMGL03014342	3.53303e+06	5.53379e+06	4.09187e+06	2.92151e+06	2.64314e+06	3.04397e+06	2.14375e+06	2.28528e+06	2.46024e+06	2.0407e+06	1.40088e+06	1.66606e+06
TG(15:0_17:0_19:2)	GL	TG	C54H100O6	-	5.04182e+06	6.66013e+06	6.18032e+06	4.44323e+06	4.45604e+06	4.28422e+06	3.64997e+06	3.61102e+06	4.16117e+06	1.9295e+06	1.8328e+06	1.71828e+06
TG(16:0_17:1_18:1)	GL	TG	C54H100O6	LMGL03010061	3.06838e+06	3.87751e+06	3.73399e+06	3.03785e+06	2.63298e+06	2.90269e+06	1.79075e+06	1.97708e+06	1.68971e+06	1.36531e+06	1.21809e+06	1.02708e+06
TG(16:0_18:1_18:1)	GL	TG	C55H102O6	LMGL03010100	2.13902e+08	2.43333e+08	2.21747e+08	1.92493e+08	1.93279e+08	2.1718e+08	1.91765e+08	1.93588e+08	2.03589e+08	1.15635e+08	1.07749e+08	9.64738e+07
TG(16:0_18:0_18:2)	GL	TG	C55H102O6	LMGL03010104	1.31618e+06	1.70748e+06	1.44773e+06	1.38621e+06	1.55041e+06	1.53806e+06	1.50048e+06	1.34729e+06	1.54872e+06	614536	640886	466208
TG(16:0_16:1_20:1)	GL	TG	C55H102O6	LMGL03010114	70707.8	52496.5	64402.1	59855.6	49375.2	95648.2	70715.3	48545.2	48504.5	33910.5	37965	36717.9
TG(17:0_18:1_18:1)	GL	TG	C56H104O6	LMGL03010138	4.41815e+06	5.65322e+06	4.87267e+06	3.61634e+06	3.71543e+06	3.81236e+06	3.17452e+06	3.40373e+06	3.02387e+06	1.4297e+06	1.42334e+06	1.38678e+06
TG(16:0_18:1_19:1)	GL	TG	C56H104O6	LMGL03015729	430373	574321	501752	271650	328067	308124	244727	280183	288352	147597	139588	129613
TG(16:0_18:1_20:1)	GL	TG	C57H106O6	LMGL03010234	4.75253e+06	5.79605e+06	5.24908e+06	4.13455e+06	4.06341e+06	4.86971e+06	3.94204e+06	3.3336e+06	4.08069e+06	1.68573e+06	1.69819e+06	1.57965e+06
TG(16:1_18:0_20:1)	GL	TG	C57H106O6	LMGL03010235	6.7352e+06	8.17072e+06	8.4042e+06	5.65021e+06	6.35733e+06	7.03321e+06	5.62831e+06	4.8372e+06	6.05646e+06	2.39405e+06	2.14108e+06	2.18954e+06
TG(18:0_18:1_18:1)	GL	TG	C57H106O6	LMGL03010217	4.13094e+07	5.11589e+07	4.99431e+07	4.07404e+07	4.98085e+07	4.78167e+07	3.7062e+07	3.5146e+07	4.46313e+07	2.00482e+07	1.8698e+07	2.00368e+07
TG(15:0_18:1_22:1)	GL	TG	C58H108O6	LMGL03015160	535693	555829	391767	273034	334502	317881	294414	275599	299417	114019	121960	169357
TG(18:0_18:1_20:1)	GL	TG	C59H110O6	LMGL03010434	87663.5	114824	82246.1	86920.4	96657.1	85881	76975.5	112940	87728.7	31134.9	35869.9	26770.6
TG(18:0_18:2_20:0)	GL	TG	C59H110O6	LMGL03010427	2.48391e+06	2.64474e+06	2.13125e+06	1.57733e+06	1.90075e+06	1.86909e+06	1.53891e+06	1.8228e+06	1.88771e+06	664521	564272	614731
TG(16:0_18:1_22:1)	GL	TG	C59H110O6	LMGL03010572	214238	237011	196575	169356	167818	157583	134827	223682	158243	60285.6	66328.8	53214.9
TG(15:0_18:1_24:1)	GL	TG	C60H112O6	-	585417	688928	636034	429824	471136	460013	394666	413441	471644	179080	143671	185192
TG(22:0_18:1_18:1)	GL	TG	C61H114O6	-	877997	854388	944224	535765	638244	604665	604161	636667	589670	282747	213002	227304
TG(16:0_18:1_24:1)	GL	TG	C61H114O6	-	234341	262366	276980	155017	176541	152894	172220	193796	193893	63581	60441	60749.3
TG(23:0_18:1_18:1)	GL	TG	C62H116O6	-	338611	376812	334873	226882	275386	259640	255584	280661	245186	126031	125000	119886
TG(24:0_18:1_18:1)	GL	TG	C63H118O6	-	730494	733174	679579	523963	565433	582034	455429	554450	519780	264783	223905	202249
TG(8:0_18:1_18:2)	GL	TG	C47H84O6	-	115818	129458	118148	89165.1	99533.2	97598.4	133595	108396	133715	200411	80801.3	65719.7
TG(10:0_16:0_18:3)	GL	TG	C47H84O6	-	135798	164107	126910	65549.3	55310.4	84031.3	66192.5	65360.1	71370	51606.8	42613	45068.7
TG(14:1_16:1_16:1)	GL	TG	C49H88O6	LMGL03012845	621071	659149	621624	335029	332941	439605	194962	161926	200586	252794	149821	186816
TG(12:0_16:1_18:2)	GL	TG	C49H88O6	LMGL03013352	908817	1.03329e+06	873967	585411	567836	544849	577534	468683	669431	252169	269403	201185
TG(10:0_18:1_18:2)	GL	TG	C49H88O6	-	1.76565e+06	1.9648e+06	1.63893e+06	1.283e+06	1.41518e+06	1.66511e+06	1.09741e+06	1.04815e+06	1.30566e+06	542810	571777	481536
TG(14:1_16:1_18:1)	GL	TG	C51H92O6	LMGL03014657	4.0638e+06	4.58845e+06	4.46215e+06	3.11354e+06	3.32053e+06	3.50481e+06	1.74928e+06	2.15124e+06	1.88164e+06	1.19661e+06	1.24716e+06	1.22855e+06
TG(14:0_16:1_18:2)	GL	TG	C51H92O6	LMGL03014252	578150	569232	597716	321664	401260	353226	239682	290741	241723	153054	120737	151327
TG(16:0_14:1_18:2)	GL	TG	C51H92O6	LMGL03014633	8.23017e+06	8.34956e+06	8.2879e+06	5.12579e+06	5.2969e+06	5.83272e+06	3.13926e+06	3.68816e+06	3.49755e+06	2.46612e+06	2.03764e+06	2.33938e+06
TG(16:1_16:1_17:1)	GL	TG	C52H94O6	LMGL03010029	359236	479133	388404	392641	385486	372334	227778	294807	275012	235904	149610	159088
TG(15:0_16:1_18:2)	GL	TG	C52H94O6	LMGL03015036	586028	675075	518590	570291	692163	533654	313637	335741	305598	345625	197952	229591
TG(16:1_16:1_18:1)	GL	TG	C53H96O6	LMGL03010052	2.91938e+07	3.55904e+07	3.3183e+07	2.43745e+07	2.57539e+07	2.63155e+07	1.73041e+07	1.94577e+07	1.74955e+07	1.08553e+07	1.01469e+07	1.1137e+07
TG(16:0_16:1_18:2)	GL	TG	C53H96O6	LMGL03010053	2.57616e+07	2.89337e+07	2.61817e+07	2.12726e+07	2.13957e+07	1.97119e+07	1.75632e+07	1.78881e+07	1.77656e+07	8.8709e+06	9.95961e+06	1.0917e+07
TG(16:1_17:1_18:1)	GL	TG	C54H98O6	LMGL03010073	832248	806054	828896	691486	668822	810033	483241	491967	506530	271649	267662	283481
TG(15:0_18:1_18:2)	GL	TG	C54H98O6	LMGL03015146	4.2268e+06	4.57489e+06	4.939e+06	3.55762e+06	3.66266e+06	3.5939e+06	3.36946e+06	3.67667e+06	3.76328e+06	1.29957e+06	1.21772e+06	1.2439e+06
TG(16:0_17:1_18:2)	GL	TG	C54H98O6	LMGL03010075	1.48996e+06	1.73495e+06	1.77738e+06	1.23542e+06	1.33475e+06	1.5132e+06	1.01562e+06	1.18308e+06	1.06564e+06	536734	436903	540624
TG(16:1_18:1_18:1)	GL	TG	C55H100O6	LMGL03010118	1.49613e+08	1.97597e+08	1.80525e+08	1.43457e+08	1.60498e+08	1.56474e+08	1.24989e+08	1.20246e+08	1.17033e+08	7.76755e+07	8.04571e+07	8.00578e+07
TG(16:0_18:1_18:2)	GL	TG	C55H100O6	LMGL03010121	1.39035e+08	1.44596e+08	1.47784e+08	1.26778e+08	1.31439e+08	1.39709e+08	1.18879e+08	1.2334e+08	1.23877e+08	7.42995e+07	7.40637e+07	6.88149e+07
TG(17:1_18:1_18:1)	GL	TG	C56H102O6	LMGL03010161	8.13688e+06	9.55962e+06	8.12908e+06	8.50931e+06	7.84706e+06	8.34385e+06	5.32543e+06	5.28591e+06	4.82658e+06	2.80625e+06	2.83605e+06	2.68548e+06
TG(17:0_18:1_18:2)	GL	TG	C56H102O6	LMGL03010164	3.97168e+06	4.2155e+06	4.71901e+06	3.58572e+06	3.72591e+06	3.79709e+06	2.61059e+06	2.81857e+06	2.73572e+06	1.12956e+06	1.17762e+06	1.15996e+06
TG(18:1_18:1_18:1)	GL	TG	C57H104O6	LMGL03010250	3.2192e+08	3.3046e+08	3.29343e+08	3.08379e+08	3.28862e+08	3.35506e+08	2.95853e+08	2.69272e+08	3.02246e+08	1.8614e+08	1.96691e+08	1.60538e+08
TG(18:0_18:1_18:2)	GL	TG	C57H104O6	LMGL03010252	1.76047e+07	1.89156e+07	1.65178e+07	1.5335e+07	1.78666e+07	1.51799e+07	1.46161e+07	1.54568e+07	1.47268e+07	7.98798e+06	7.75825e+06	7.23903e+06
TG(16:0_18:1_20:2)	GL	TG	C57H104O6	LMGL03010271	1.86628e+06	2.03919e+06	1.85805e+06	1.60782e+06	1.56553e+06	1.40137e+06	1.3917e+06	1.22633e+06	1.4891e+06	837147	914726	786514
TG(18:1_18:1_19:1)	GL	TG	C58H106O6	LMGL03013031	1.08095e+06	1.2401e+06	1.28535e+06	836491	959463	991928	663538	828956	780429	377398	345587	360793
TG(18:1_18:2_20:0)	GL	TG	C59H108O6	LMGL03010478	2.53653e+07	3.02749e+07	2.28956e+07	2.12436e+07	2.47318e+07	2.44198e+07	1.78787e+07	1.90058e+07	2.06138e+07	9.35597e+06	8.60253e+06	8.60091e+06
TG(18:1_18:1_20:1)	GL	TG	C59H108O6	LMGL03010484	2.28236e+07	2.31096e+07	2.04248e+07	1.87596e+07	2.10583e+07	2.03444e+07	1.66583e+07	1.53382e+07	1.69145e+07	7.71515e+06	6.40358e+06	7.0721e+06
TG(16:1_18:1_22:1)	GL	TG	C59H108O6	LMGL03010633	233966	296348	238513	196904	230324	204325	155220	191876	198839	68959.6	86466.2	69341
TG(20:1_18:2_18:0)	GL	TG	C59H108O6	LMGL03010483	109472	154086	118699	138737	95901.1	127072	82764.8	123088	106221	31786.9	48320.3	45667.2
TG(21:0_18:1_18:2)	GL	TG	C60H110O6	-	137094	130283	104186	85815.8	76362.2	129221	74065	64420.7	82685.6	33500.9	38919.2	35872.8
TG(16:1_18:1_24:1)	GL	TG	C61H112O6	-	122830	115001	124794	102575	97636.8	89997.3	78550.8	104129	66454.8	35141.3	36311.8	35177.1
TG(18:1_18:1_22:1)	GL	TG	C61H112O6	LMGL03010976	637859	770279	736905	518398	641169	590514	472489	595705	528469	189425	193429	158177
TG(18:1_18:2_22:0)	GL	TG	C61H112O6	LMGL03010969	582827	726476	674201	441227	536556	571605	479251	486433	321619	207920	155201	148431
TG(18:1_20:1_20:1)	GL	TG	C61H112O6	LMGL03010787	66777.3	82534.1	84087.9	74040.9	76122.4	77047.7	69316.9	70812	65280.3	31551.8	23879.4	23272.3
TG(23:0_18:1_18:2)	GL	TG	C62H114O6	-	213975	177612	167665	113184	132063	116672	137076	164866	116957	65954.9	58776.8	52474.7
TG(18:1_20:1_22:1)	GL	TG	C63H116O6	LMGL03011348	1.47868e+06	1.68535e+06	1.53989e+06	1.04624e+06	1.26374e+06	1.14903e+06	1.00527e+06	1.14965e+06	1.06589e+06	367440	356490	366455
TG(18:1_18:1_24:1)	GL	TG	C63H116O6	-	1.76057e+06	2.04777e+06	1.83342e+06	1.16814e+06	1.38456e+06	1.33129e+06	1.17097e+06	1.2733e+06	1.31849e+06	397709	412434	389089
TG(24:0_18:1_18:2)	GL	TG	C63H116O6	-	668691	511416	444881	347285	390047	413055	348382	364429	406565	146772	127870	146845
TG(17:1_18:1_26:1)	GL	TG	C64H118O6	-	373830	469047	399035	236555	258376	233362	306653	299276	270536	153863	131261	151384
TG(18:1_18:1_26:1)	GL	TG	C65H120O6	-	49754.4	60559	56848.9	42967.8	35536.9	48151.9	36511	47328.5	40255.8	22295.9	13679.7	16365.4
TG(10:0_18:1_18:3)	GL	TG	C49H86O6	-	612100	744555	628502	342308	471237	528795	352063	364298	404982	150655	144275	167733
TG(16:1_16:1_16:2)	GL	TG	C51H90O6	-	102420	113288	129808	107844	121266	108680	47937.3	63074.4	74052.8	48619.2	31307.9	38225.7
TG(14:1_16:1_18:2)	GL	TG	C51H90O6	LMGL03014658	1.45419e+06	1.58281e+06	1.27331e+06	958681	903488	901678	484655	553846	501238	336426	346832	304108
TG(12:0_18:2_18:2)	GL	TG	C51H90O6	LMGL03012671	320550	308147	304294	157774	168997	169003	123812	113061	136511	68087.5	108789	63809.6
TG(12:0_18:1_18:3)	GL	TG	C51H90O6	LMGL03013463	966237	997735	841942	674852	795191	776683	439741	494596	502904	314709	264342	266808
TG(14:0_16:1_18:3)	GL	TG	C51H90O6	LMGL03014253	618011	588993	493543	445475	399946	361398	244239	283176	302245	145354	148895	130207
TG(14:0_18:2_18:2)	GL	TG	C53H94O6	LMGL03012793	2.68919e+06	2.65648e+06	2.67812e+06	1.47342e+06	1.51862e+06	1.6402e+06	1.19453e+06	1.3674e+06	1.53401e+06	760843	660845	769057
TG(16:1_16:1_18:2)	GL	TG	C53H94O6	LMGL03010064	9.58988e+06	1.00631e+07	9.31998e+06	7.39203e+06	8.54151e+06	7.83695e+06	4.69664e+06	5.65022e+06	5.9398e+06	2.57355e+06	2.71455e+06	2.80151e+06
TG(16:0_16:1_18:3)	GL	TG	C53H94O6	LMGL03010065	3.99169e+06	4.51017e+06	4.23105e+06	1.9473e+06	2.16004e+06	1.79114e+06	1.62076e+06	1.64267e+06	1.65421e+06	992778	922622	1.15695e+06
TG(15:0_18:2_18:2)	GL	TG	C54H96O6	LMGL03012907	5.8627e+06	6.84142e+06	6.6881e+06	5.23552e+06	5.45272e+06	6.01375e+06	4.13019e+06	4.71695e+06	4.42056e+06	1.66719e+06	1.5161e+06	1.72978e+06
TG(16:1_17:1_18:2)	GL	TG	C54H96O6	LMGL03010089	404926	320505	408160	393754	344469	437596	236718	273755	249850	128930	116330	132998
TG(16:1_18:1_18:2)	GL	TG	C55H98O6	LMGL03010142	2.9227e+07	2.9976e+07	2.70282e+07	2.85874e+07	3.06121e+07	2.95748e+07	2.28355e+07	2.45948e+07	2.59359e+07	1.26537e+07	1.34806e+07	1.08537e+07
TG(16:0_18:2_18:2)	GL	TG	C55H98O6	LMGL03010141	8.43212e+07	7.62059e+07	7.3961e+07	6.02337e+07	6.04803e+07	6.42782e+07	5.34323e+07	5.52702e+07	5.8617e+07	3.30799e+07	3.19252e+07	3.09423e+07
TG(15:0_19:2_19:2)	GL	TG	C56H100O6	-	171489	215292	172572	157525	179051	141616	105655	118293	99418.6	65336.7	59322.4	56926.2
TG(17:1_18:1_18:2)	GL	TG	C56H100O6	LMGL03010190	4.99641e+06	5.84954e+06	4.87038e+06	4.24039e+06	4.88373e+06	5.44371e+06	3.05882e+06	3.01597e+06	3.23477e+06	1.83489e+06	1.68442e+06	1.7547e+06
TG(18:1_18:1_18:2)	GL	TG	C57H102O6	LMGL03010288	1.62938e+08	1.69797e+08	1.73993e+08	1.58777e+08	1.67049e+08	1.8266e+08	1.61456e+08	1.64919e+08	1.71827e+08	8.22919e+07	9.04095e+07	8.86024e+07
TG(16:0_18:0_20:4)	GL	TG	C57H102O6	LMGL03010315	2.56684e+06	2.68989e+06	2.94854e+06	2.99463e+06	2.87543e+06	3.26394e+06	2.31277e+06	2.37871e+06	2.26046e+06	1.03008e+06	883788	802146
TG(17:1_18:1_20:2)	GL	TG	C58H104O6	LMGL03010392	1.81503e+06	1.9813e+06	2e+06	1.75053e+06	1.80423e+06	1.64418e+06	1.05846e+06	1.18654e+06	1.27013e+06	609040	428707	515731
TG(17:0_19:2_19:2)	GL	TG	C58H104O6	-	574113	589361	590965	559553	554726	465553	330207	395161	407323	184315	188899	156267
TG(16:0_18:1_22:3)	GL	TG	C59H106O6	LMGL03010636	5.48302e+06	5.75769e+06	5.1976e+06	5.31311e+06	5.18767e+06	5.70669e+06	4.61689e+06	4.18323e+06	4.3488e+06	3.21594e+06	3.23455e+06	2.82174e+06
TG(18:1_18:2_20:1)	GL	TG	C59H106O6	LMGL03010538	2.95353e+06	3.12021e+06	3.31583e+06	2.85953e+06	3.02999e+06	2.75313e+06	2.60357e+06	2.44235e+06	2.4207e+06	1.48422e+06	1.61928e+06	1.16938e+06
TG(18:1_21:1_18:2)	GL	TG	C60H108O6	-	98456.3	113548	93535.5	53050.5	72617.2	83253.7	62960.6	81565.8	72597.9	31745.6	29741.3	26670
TG(18:1_18:1_22:2)	GL	TG	C61H110O6	LMGL03011138	61679	61282.2	63175.8	40884.6	33427.7	55337.7	24329	67625.3	44080.4	27790.6	24368.5	21177.7
TG(18:1_22:1_18:2)	GL	TG	C61H110O6	LMGL03011049	399121	472404	413752	334187	374204	413223	274996	294117	332244	152124	168877	126134
TG(17:1_18:1_24:2)	GL	TG	C62H112O6	-	526604	560684	522677	354805	347708	365627	312828	338377	366570	136237	134442	124025
TG(18:1_24:1_18:2)	GL	TG	C63H114O6	-	2.41125e+06	2.82082e+06	2.63272e+06	1.76465e+06	2.18361e+06	1.73611e+06	1.55254e+06	1.55251e+06	1.81006e+06	613539	595372	541663
TG(21:1_22:1_18:2)	GL	TG	C64H116O6	-	239666	250156	240150	116154	141912	141666	158135	168943	150668	81785.5	65228.4	69712.2
TG(12:0_18:2_18:3)	GL	TG	C51H88O6	LMGL03013482	404821	369125	390949	363128	379781	458971	197169	234336	192656	110802	112492	104070
TG(14:1_16:1_18:3)	GL	TG	C51H88O6	LMGL03014659	105960	165971	148006	49949.2	84505.1	87074.7	55268.5	47620.3	53163.9	39865.1	27629.3	28497.6
TG(16:1_16:1_18:3)	GL	TG	C53H92O6	LMGL03010078	878135	1.07038e+06	974905	696243	739476	695042	463188	511077	397496	279792	229024	216779
TG(14:0_18:2_18:3)	GL	TG	C53H92O6	LMGL03014382	3.37625e+06	3.9957e+06	3.9195e+06	2.90215e+06	2.75645e+06	3.23692e+06	2.07972e+06	2.02729e+06	2.07152e+06	1.18231e+06	923308	936751
TG(14:1_18:2_18:2)	GL	TG	C53H92O6	LMGL03012851	5.56883e+06	6.47937e+06	5.81018e+06	4.71774e+06	4.14272e+06	4.2055e+06	2.59769e+06	2.79355e+06	2.75485e+06	1.69688e+06	1.19713e+06	1.26716e+06
TG(12:0_16:0_22:5)	GL	TG	C53H92O6	LMGL03013345	190317	204595	195939	142284	105732	102582	77338.6	85684.6	86798.7	50045.5	38606.3	57823.8
TG(15:0_18:2_18:3)	GL	TG	C54H94O6	LMGL03015166	1.15411e+06	1.42779e+06	1.10717e+06	893401	1.12082e+06	1.07012e+06	760668	792342	855454	324803	278863	274784
TG(16:1_17:1_18:3)	GL	TG	C54H94O6	LMGL03010108	745882	864830	772526	427877	505590	489672	330740	426948	407403	201364	137271	148068
TG(16:1_18:2_18:2)	GL	TG	C55H96O6	LMGL03010163	6.23328e+07	7.53529e+07	6.89027e+07	5.9523e+07	6.32032e+07	6.12558e+07	5.06253e+07	5.33553e+07	5.09926e+07	2.74772e+07	2.31177e+07	2.53256e+07
TG(16:0_18:2_18:3)	GL	TG	C55H96O6	LMGL03010167	2.62709e+07	2.57169e+07	2.72077e+07	1.51104e+07	1.66227e+07	1.86426e+07	1.45982e+07	1.63688e+07	1.51762e+07	8.82328e+06	6.93362e+06	7.5867e+06
TG(16:1_18:1_18:3)	GL	TG	C55H96O6	LMGL03010168	4.84202e+07	4.76089e+07	5.01247e+07	3.07145e+07	3.59138e+07	3.8434e+07	2.89607e+07	3.22179e+07	2.83836e+07	1.8612e+07	1.44076e+07	1.68081e+07
TG(14:0_16:0_22:5)	GL	TG	C55H96O6	LMGL03014245	825384	697270	864322	559741	636195	579889	500942	494213	559026	312521	296241	278893
TG(17:1_18:2_18:2)	GL	TG	C56H98O6	LMGL03010218	4.61298e+06	4.73868e+06	4.67221e+06	3.99187e+06	4.14074e+06	4.25275e+06	2.90629e+06	3.007e+06	3.33487e+06	1.34777e+06	1.32429e+06	1.32101e+06
TG(18:1_18:2_18:2)	GL	TG	C57H100O6	LMGL03010327	5.84731e+07	7.455e+07	6.84774e+07	7.05358e+07	7.32715e+07	7.14299e+07	6.30841e+07	6.44146e+07	6.50982e+07	3.32872e+07	3.64562e+07	3.48579e+07
TG(16:0_18:1_20:4)	GL	TG	C57H100O6	LMGL03010355	204209	242991	219125	188753	205347	206026	142902	145207	137284	133393	102413	98723.5
TG(16:1_18:1_20:3)	GL	TG	C57H100O6	LMGL03010352	673614	658624	600544	631376	524036	658005	558587	543530	558198	332238	341745	332556
TG(19:1_18:2_18:2)	GL	TG	C58H102O6	LMGL03013039	1.11388e+06	1.26539e+06	1.23129e+06	950435	1.07531e+06	1.10857e+06	682526	845507	756546	394758	382667	381890
TG(17:0_18:1_20:4)	GL	TG	C58H102O6	LMGL03010448	452132	498122	486506	435298	396825	358450	331389	349667	217312	155634	146092	135717
TG(18:1_18:2_20:2)	GL	TG	C59H104O6	LMGL03010602	3.46716e+06	4.24415e+06	3.93064e+06	3.29404e+06	3.44594e+06	3.76997e+06	2.94188e+06	3.16599e+06	2.67603e+06	1.78103e+06	1.78764e+06	1.55762e+06
TG(18:0_18:3_20:2)	GL	TG	C59H104O6	LMGL03010601	1.59187e+06	1.63533e+06	1.68907e+06	1.24562e+06	1.123e+06	1.26942e+06	1.2996e+06	1.31101e+06	1.26293e+06	846058	764546	857977
TG(18:2_18:2_20:1)	GL	TG	C59H104O6	LMGL03010596	2.63145e+06	2.47444e+06	2.6591e+06	2.38682e+06	2.08403e+06	2.38277e+06	2.15977e+06	1.9479e+06	2.32775e+06	970262	1.09423e+06	1.05959e+06
TG(18:2_18:2_22:1)	GL	TG	C61H108O6	LMGL03011124	261307	348440	341942	277546	283383	265700	234418	294732	299728	122330	105789	101166
TG(24:1_18:2_18:2)	GL	TG	C63H112O6	-	1.2057e+06	1.30957e+06	1.28911e+06	984582	1.19148e+06	1.13856e+06	895447	987448	914909	349300	325214	298692
TG(14:1_18:2_18:3)	GL	TG	C53H90O6	LMGL03014788	807741	918328	852449	604510	739763	715445	450937	361707	418865	251038	162197	166122
TG(15:1_18:2_18:3)	GL	TG	C54H92O6	LMGL03015517	96007.1	178032	151743	61463.1	65858.5	75204.4	77048.5	86066	87821.3	29846.4	23345.3	24461.3
TG(16:0_16:1_20:5)	GL	TG	C55H94O6	LMGL03010215	2.19033e+06	2.76629e+06	2.72612e+06	893299	884159	972139	899575	927738	967316	568513	389812	418958
TG(16:1_18:2_18:3)	GL	TG	C55H94O6	LMGL03010193	8.84519e+06	1.04108e+07	7.63364e+06	6.5984e+06	7.46905e+06	6.08304e+06	5.07216e+06	4.99171e+06	4.75963e+06	2.30713e+06	2.16933e+06	1.98295e+06
TG(16:0_18:2_18:4)	GL	TG	C55H94O6	LMGL03015732	554859	665898	454093	395425	428471	378021	245077	258589	372185	157088	115889	163311
TG(17:1_18:2_18:3)	GL	TG	C56H96O6	LMGL03010254	2.1682e+06	2.2702e+06	2.00239e+06	2.40916e+06	2.59675e+06	2.78556e+06	1.72159e+06	1.94136e+06	2.24146e+06	596651	472560	463406
TG(16:0_18:2_20:4)	GL	TG	C57H98O6	LMGL03010399	2.71243e+08	2.85871e+08	2.88234e+08	2.81159e+08	2.88015e+08	3.04566e+08	2.50112e+08	2.61657e+08	2.75101e+08	1.42833e+08	1.40208e+08	1.3112e+08
TG(18:1_18:2_18:3)	GL	TG	C57H98O6	LMGL03010373	9.37775e+07	9.11924e+07	9.27726e+07	7.11754e+07	6.78491e+07	7.26375e+07	5.78468e+07	6.75444e+07	6.80116e+07	4.04183e+07	4.12691e+07	4.03272e+07
TG(16:0_16:1_22:5)	GL	TG	C57H98O6	LMGL03010525	424587	478277	391799	431020	507175	514899	342207	438105	420110	256342	163600	221149
TG(17:1_18:1_20:4)	GL	TG	C58H100O6	LMGL03010500	71261.5	77517.1	80345.5	65391.2	75403.8	71973.1	42266.2	42101.5	59252.7	14122.2	52476.9	23514
TG(18:0_18:2_20:4)	GL	TG	C59H102O6	LMGL03010676	502811	386774	429075	463895	462440	546111	357679	345652	323804	190763	142665	175385
TG(18:2_18:2_20:2)	GL	TG	C59H102O6	LMGL03010663	2.53046e+06	2.95972e+06	2.58848e+06	2.05534e+06	2.76302e+06	2.52714e+06	2.18978e+06	2.26909e+06	2.47631e+06	1.0408e+06	1.04423e+06	1.11422e+06
TG(12:0_18:3_20:4)	GL	TG	C53H88O6	LMGL03013509	131853	159793	150329	83953.2	77250.9	113158	70778.6	79503.8	53823.1	40011.7	22103.7	29389.6
TG(14:0_18:3_20:4)	GL	TG	C55H92O6	LMGL03014409	1.17851e+06	1.2838e+06	1.27625e+06	607666	577891	660359	504111	542426	611519	223494	288715	179865
TG(16:2_18:2_18:3)	GL	TG	C55H92O6	-	310456	437233	341063	180302	208124	206167	132741	143848	144128	68554.5	65633.4	53079.9
TG(18:2_18:2_18:3)	GL	TG	C57H96O6	LMGL03010420	7.44504e+07	7.22862e+07	6.6184e+07	5.23676e+07	5.28623e+07	5.20238e+07	4.86867e+07	4.97158e+07	5.29671e+07	2.81799e+07	2.11886e+07	2.44792e+07
TG(18:1_18:2_18:4)	GL	TG	C57H96O6	LMGL03016218	3.3338e+06	3.42501e+06	2.71663e+06	1.98511e+06	2.30868e+06	2.41169e+06	1.79601e+06	1.96385e+06	1.94337e+06	1.04407e+06	806969	865903
TG(18:1_18:2_20:4)	GL	TG	C59H100O6	LMGL03010741	341350	414738	409443	321377	410390	436364	217809	306818	319551	138353	130858	159218
TG(18:1_18:2_22:4)	GL	TG	C61H104O6	LMGL03011298	40030.4	47069.6	60913.7	27501.3	37088	34215	60999.1	49457.3	71005.1	42045.8	34216	20448.7
TG(18:2_18:3_18:3)	GL	TG	C57H94O6	LMGL03010471	4.62552e+06	5.15968e+06	4.43636e+06	1.93908e+06	2.40526e+06	2.36527e+06	2.05087e+06	2.14149e+06	2.50089e+06	1.52545e+06	1.11139e+06	904689
TG(18:2_18:3_18:4)	GL	TG	C57H92O6	LMGL03016289	827509	854526	839466	268139	288874	299630	373989	392201	413614	264978	180918	162744
PE(P-18:0_18:2)	GP	PE-P	C41H78NO7P	LMGP02030046	1.23745e+06	1.30915e+06	1.19604e+06	1.44949e+06	1.54179e+06	1.4303e+06	936210	1.00143e+06	1.20878e+06	1.00628e+06	803664	789087
PE(P-20:1_18:2)	GP	PE-P	C43H80NO7P	-	103908	121180	123017	129972	146431	152068	104822	122721	114082	119384	86076.7	91115.6
Cer(t18:0/18:0(2OH))	SP	Cer-AP	C36H73NO5	LMSP02030016	33073.6	44107.5	32988.5	38525.1	47805.4	46279.3	60155.9	29192.4	32557.7	23335.8	26830.2	23262.4
Cer(t18:0/23:0(2OH))	SP	Cer-AP	C41H83NO5	LMSP02030067	109237	119314	126430	88418	114205	101043	87240.5	86257.1	86164.6	30898.8	36456.1	37448.8
Cer(t18:0/24:0(2OH))	SP	Cer-AP	C42H85NO5	LMSP02030002	620805	577465	482466	494154	444993	402765	358092	342596	342454	115093	68131.9	93446.4
Cer(t18:1/16:0(2OH))	SP	Cer-AP	C34H67NO5	LMSP02010193	117706	116000	125515	70047.8	129481	101737	82294.6	79168.1	104976	47886	35711.6	69110.5
Cer(t18:1/18:0(2OH))	SP	Cer-AP	C36H71NO5	LMSP02010191	231036	285096	230538	199692	228475	214315	185898	155968	193104	68488.8	97460.5	92449.3
Cer(t18:1/24:1(2OH))	SP	Cer-AP	C42H81NO5	-	105729	120237	109499	91341.4	93362.8	82903.3	85368.9	87811.1	94316.5	37753.5	40580.7	44940.3
Cer(t18:0/16:0)	SP	Cer-NP	C34H69NO4	LMSP02030001	62884.6	66339.6	68404.8	146749	175569	160050	95196.5	66107.7	65409.2	45396	49514.3	42236.4
Cer(t18:0/22:0)	SP	Cer-NP	C40H81NO4	LMSP02030008	123438	145650	131198	108915	133441	130122	84150.3	95731.3	85907	32561.4	39595.8	46772.5
Cer(t18:0/24:1)	SP	Cer-NP	C42H83NO4	-	549850	623887	536868	472099	439708	505676	323866	359929	397388	113053	85653.4	97770.9
Cer(d18:2/16:0(2OH))	SP	Cer-AS	C34H65NO4	-	723875	713964	731671	933048	959591	1.01246e+06	526687	571454	623923	315773	367830	328387
SE(28:1_18:2)	ST	CASE	C46H78O2	LMST01020067	31500.3	28288.8	25445.2	44461.6	34908.6	63775.5	57267	34069.4	27615.5	14058.3	15539.9	13243.6
DG(O-19:2_20:0)	GL	DG-O	C42H80O4	-	239264	292691	245782	299396	333647	291574	231281	227465	251234	139369	169887	122993
DG(O-19:2_18:2)	GL	DG-O	C40H72O4	-	1.81175e+07	1.65958e+07	1.72422e+07	2.44625e+07	2.09074e+07	2.49269e+07	6.98008e+06	8.51336e+06	8.81409e+06	8.94631e+06	6.13286e+06	5.67623e+06
MGDG(16:0_16:3)	GL	MGDG	C41H72O10	-	485022	426708	416476	289828	354011	303913	306203	267814	295451	203629	144062	192143
TG(O-20:0_18:0_22:5)	GL	TG-O	C63H114O5	-	768096	817816	855283	579223	741755	696934	625319	602216	609852	248527	222314	218694
Cer(t18:1/20:1(2OH))	SP	Cer-AP	C38H73NO5	-	65828.1	40151.6	32690.3	41711.9	50124.6	28421.1	41736.6	59476.7	44247.4	92189.9	120831	91607
Cer(t18:1/36:1(2OH))	SP	Cer-AP	C54H105NO5	-	59594.8	78305.1	59875.2	52483.1	39628	49042.3	39690.3	32043.6	48611.1	34838.7	26644.3	26721.7
Cer(t18:1/36:2(2OH))	SP	Cer-AP	C54H103NO5	-	74059.5	92510.5	77441.8	43022.7	33369.4	20536.6	36166.6	28416.6	31783.3	36291.3	28160.5	22461.5
Cer(t18:1/38:2(2OH))	SP	Cer-AP	C56H107NO5	-	1.45976e+06	1.40178e+06	1.36672e+06	900089	912968	941085	796354	878559	920827	496887	472821	444147
Cer(t18:1/40:2(2OH))	SP	Cer-AP	C58H111NO5	-	114926	160768	159313	148605	157111	174533	131006	127891	117591	40131.4	46347.7	62156.1
Cer(t18:2/38:2(2OH))	SP	Cer-AP	C56H105NO5	-	112784	105234	85439.8	82325.6	99243.4	98753.9	75818	64067.2	84422.1	56264.2	39267.4	30352.6
Cer(t18:2/40:2(2OH))	SP	Cer-AP	C58H109NO5	-	119938	133297	144025	103502	109177	106783	73598.6	89224.3	105978	68293.8	82279.1	55846.1
Cer(t19:2/18:2(2OH))	SP	Cer-AP	C37H67NO5	-	59754.6	38584.2	59242	122548	136670	107331	66108.6	69907.7	103018	94007.6	73689	78651.8
Cer(t20:1/36:2(2OH))	SP	Cer-AP	C56H107NO5	-	90709.2	90797.4	131173	120314	109525	82902.6	69761.5	89959.5	77606.6	54704.7	38931.2	37554
Cer(t20:1/38:2(2OH))	SP	Cer-AP	C58H111NO5	-	68700.9	52970.8	70406.2	64067.5	64973	86689.1	36889.4	63860	79261.4	40364.6	34859.7	44905.5
Cer(t20:2/18:0(2OH))	SP	Cer-AP	C38H73NO5	-	102284	51424	24893.4	51764.9	58000.1	38964.2	66947.9	89633.8	87577.1	148333	138311	169829
Cer(t22:1/34:2(2OH))	SP	Cer-AP	C56H107NO5	-	532104	504044	611367	340684	447166	391642	437435	399543	342476	191347	174071	190806
Cer(t22:2/34:2(2OH))	SP	Cer-AP	C56H105NO5	-	51025.1	62816.6	51442.2	31785.8	48053.5	36520.2	26019.3	30486.4	28298	26130	22916.9	31464.7
Cer(t30:2/28:2(2OH))	SP	Cer-AP	C58H109NO5	-	86419.3	89720.3	88887.2	60690.2	51540	82106.5	50608.3	65570.6	64690	42554.3	38929.6	34477.2
Cer(d14:1/18:1)	SP	Cer-NS	C32H61NO3	-	47642.6	42219.9	30775.7	87608.2	117819	103835	50646.6	51758.2	46978.8	25321.2	29497.8	21636.9
Cer(d14:1/20:0)	SP	Cer-NS	C34H67NO3	-	1.10553e+06	1.12341e+06	1.10092e+06	948760	1.06729e+06	991075	618609	667260	631071	400174	334299	348660
Cer(d18:2/16:1)	SP	Cer-NS	C34H63NO3	-	194842	250928	226993	372802	361739	364661	185398	182348	230036	116201	91460.9	130957
Cer(d21:3/16:0)	SP	Cer-NS	C37H69NO3	-	133561	127424	194827	136207	139296	130171	111998	125277	106957	117649	133720	127900
Cer(d22:3/24:1)	SP	Cer-NS	C46H85NO3	-	484423	486836	350560	317839	298817	330433	255397	276046	295381	141171	106574	123122
HexCer(t14:0/24:2(2OH))	SP	HexCer-AP	C44H83NO10	-	160577	69466.5	52874.6	68731.6	143043	49599	109894	97831.8	77870.3	182602	234662	236962
HexCer(t14:1/24:0(2OH))	SP	HexCer-AP	C44H85NO10	-	37658.4	27576.5	16722.3	34774.8	31681.5	22441.2	46866.5	51027.9	39131.4	72985.2	89432.4	82471
HexCer(t17:2/34:2(2OH))	SP	HexCer-AP	C57H105NO10	-	11023.2	19074.4	1515.04	55392.2	60479.6	51365.1	29302.6	28835.1	9067.53	6010.17	17645.3	19094.9
HexCer(t18:1/20:0(2OH))	SP	HexCer-AP	C44H85NO10	-	44631.7	34773.7	17475.9	37616.3	42117.9	24257.9	42584.3	46467.3	42486.5	104645	105087	88998.3
HexCer(t18:2/20:0(2OH))	SP	HexCer-AP	C44H83NO10	-	55046	31304.5	21970.7	43838	39147.3	36063.6	42856.4	56533.9	57644.9	99996.7	92791.6	98310.9
HexCer(t22:1/16:1(2OH))	SP	HexCer-AP	C44H83NO10	-	101909	46949.5	23778.3	51387.3	50500.4	43134.7	56265	92934.6	77521.8	125951	126336	159401
TG(12:0_16:2_18:2)	GL	TG	C49H86O6	-	531915	688039	694938	448927	484046	509022	431150	485050	449338	233763	188241	232354
TG(13:0_16:2_18:2)	GL	TG	C50H88O6	-	84798.4	135914	119882	227655	181298	146107	51095.6	59563.7	56528.8	18190.3	38478.1	32289.9
TG(13:0_18:1_18:2)	GL	TG	C52H94O6	-	230764	214722	207834	253678	220182	290553	90946.9	113917	106018	102721	84511.4	102186
TG(15:0_18:0_18:1)	GL	TG	C54H102O6	-	497465	507649	477992	442497	470144	542219	353949	360828	312022	183041	213713	191114
TG(15:1_15:1_19:2)	GL	TG	C52H92O6	-	152634	173705	161664	103345	107324	110373	93566.7	74031.5	80556.6	62363.4	95844.1	88088.5
TG(14:0_17:2_18:2)	GL	TG	C52H92O6	-	302427	273108	291317	240482	231156	310991	112213	178194	164871	84240	78692.4	70927
TG(15:1_17:1_17:1)	GL	TG	C52H94O6	-	560620	529001	527463	386645	492581	479929	305815	314379	391472	190812	157081	174968
TG(16:0_15:1_18:2)	GL	TG	C52H94O6	-	221332	218228	193770	139010	210542	167326	124485	165901	156456	72390.4	49576.1	50136.8
TG(15:1_18:1_18:2)	GL	TG	C54H96O6	-	1.41214e+06	1.62408e+06	1.49007e+06	1.21382e+06	1.36468e+06	1.32397e+06	903756	1.18575e+06	1.06489e+06	393192	332835	356319
TG(15:1_18:1_18:3)	GL	TG	C54H94O6	-	1.00669e+06	1.09289e+06	897672	818677	784369	874099	573257	732828	702679	280512	196758	193140
TG(16:0_16:2_18:3)	GL	TG	C53H92O6	-	2.67058e+06	2.38839e+06	2.17813e+06	1.18129e+06	1.33098e+06	1.1679e+06	796017	947501	890381	554763	439487	462175
TG(16:1_18:1_16:3)	GL	TG	C53H92O6	-	362521	326613	313908	172942	227197	242597	150751	162442	116743	81775.7	55823.1	83825.1
TG(16:0_20:1_21:1)	GL	TG	C60H112O6	-	115989	134364	117574	72900.5	78427.9	74932.9	78433.2	79102.2	80176.4	38155.5	39600	34729.3
TG(18:0_17:1_18:1)	GL	TG	C56H104O6	-	8.50323e+06	1.03565e+07	8.78142e+06	7.19826e+06	7.24934e+06	6.68325e+06	5.52363e+06	5.71277e+06	5.76383e+06	2.95866e+06	2.75931e+06	2.28108e+06
TG(18:1_17:2_18:2)	GL	TG	C56H98O6	-	1.77374e+06	1.71645e+06	1.59638e+06	1277176	1.35972e+06	1.44646e+06	1.06412e+06	1.04087e+06	1.22963e+06	426120	460779	472657
TG(18:0_16:1_20:1)	GL	TG	C57H106O6	-	3.47916e+07	3.27564e+07	3.2849e+07	2.66797e+07	3.38034e+07	3.05413e+07	2.56849e+07	2.72528e+07	2.89959e+07	1.05308e+07	1.17661e+07	1.24176e+07
TG(16:0_20:1_18:2)	GL	TG	C57H104O6	-	2.16391e+06	2.30524e+06	2.27212e+06	1.80037e+06	1.9299e+06	1.86237e+06	1.63125e+06	1.68743e+06	1.7207e+06	1.04333e+06	937746	915851
TG(18:0_16:2_20:2)	GL	TG	C57H102O6	-	1.37443e+06	1.45189e+06	1.41034e+06	1.31838e+06	1.38067e+06	1.37144e+06	1.2039e+06	1.26479e+06	1.29949e+06	783495	730913	803019
TG(18:1_17:2_19:2)	GL	TG	C57H100O6	-	2.86035e+08	2.81482e+08	2.97762e+08	2.61921e+08	2.80742e+08	2.68847e+08	2.36257e+08	2.72749e+08	2.31451e+08	1.43674e+08	1.45466e+08	1.38116e+08
TG(16:1_16:2_18:2)	GL	TG	C53H92O6	-	459391	467673	453835	301379	362420	318716	188773	251866	190173	80868.7	88197.5	117892
TG(16:1_18:1_20:5)	GL	TG	C57H96O6	-	75752.9	70054.3	90554.1	64152.1	83992.7	88750.1	51886.5	59717.8	71111.8	30566	39028.6	20545.2
TG(19:0_18:2_18:2)	GL	TG	C58H104O6	-	1.07109e+06	1.28737e+06	1.05858e+06	836767	973958	983247	670946	703217	765372	359536	321140	409597
TG(18:1_19:1_18:3)	GL	TG	C58H102O6	-	152981	168168	158223	96737.5	111003	129569	89613	112654	129116	51807	53426.5	45604.5
TG(16:0_22:1_18:2)	GL	TG	C59H108O6	-	999335	1.26626e+06	1.09802e+06	771620	954621	909038	820459	843400	928599	390562	363654	357541
TG(20:0_18:2_18:2)	GL	TG	C59H106O6	-	3.27431e+06	3.34514e+06	2.94375e+06	2.89487e+06	2.9844e+06	2.75699e+06	2.42078e+06	2.57925e+06	2.35696e+06	1.34752e+06	1.39092e+06	1.647e+06
TG(17:0_18:2_18:3)	GL	TG	C56H98O6	-	1.15679e+06	1.24255e+06	1.20432e+06	680419	758758	791515	674802	601242	717461	296873	358548	331629
TG(17:0_18:3_18:3)	GL	TG	C56H96O6	-	468614	514621	582845	358628	418251	444362	290493	363938	365683	178947	159465	166032
TG(18:1_20:2_18:3)	GL	TG	C59H102O6	-	942865	935770	969493	614194	676446	611597	557131	561537	538353	321267	402455	373535
TG(20:0_18:3_18:3)	GL	TG	C59H102O6	-	794685	760900	773511	591987	570584	488618	489968	521158	579165	295212	232211	291097
TG(20:1_18:2_18:3)	GL	TG	C59H102O6	-	561254	659314	618313	497506	388459	390085	406091	418386	427445	230800	209123	147749
TG(18:0_18:2_20:2)	GL	TG	C59H106O6	-	2.06321e+06	2.04204e+06	1.73793e+06	1.46191e+06	1.39586e+06	1.55034e+06	1.44057e+06	1.4868e+06	1.51786e+06	1.01742e+06	1.14193e+06	1.22517e+06
TG(18:0_18:2_20:3)	GL	TG	C59H104O6	-	1.25847e+06	1.50269e+06	1.23517e+06	686259	728978	797519	742930	738589	746133	416159	459342	508107
TG(20:1_18:3_18:3)	GL	TG	C59H100O6	-	558639	490426	500178	243595	262393	286365	281459	264487	300604	127611	120711	124812
TG(18:1_18:2_19:2)	GL	TG	C58H102O6	-	410831	447855	361554	311074	288083	373048	222994	294042	230492	117993	133554	148590
TG(18:1_18:3_20:5)	GL	TG	C59H96O6	-	124077	111551	129315	121328	137806	109384	78276.9	92551.9	123274	55269.1	37348.6	53312
Cer(t17:0/22:2)	SP	Cer-NP	C39H75NO4	-	38212.9	37999.8	41839.8	35773.8	31836.4	37165.9	30845.7	28207.7	31293.6	22988.5	33992.8	20398.6
Cer(t17:1/22:1)	SP	Cer-NP	C39H75NO4	-	400276	425861	353970	279071	296754	269156	255614	260112	331171	201087	210505	202652
Cer(t17:1/22:2)	SP	Cer-NP	C39H73NO4	-	358016	308521	246702	232832	207711	244131	178688	175685	271392	154706	156818	173416
Cer(t17:2/18:1)	SP	Cer-NP	C35H65NO4	-	964773	857825	878624	987503	1.04407e+06	894650	669084	754678	778589	283674	277410	313406
Cer(t17:2/20:1)	SP	Cer-NP	C37H69NO4	-	66075.8	84565.9	52678	60693.2	77019.5	67760.6	67351.6	47122.5	72344.1	36533.5	22152	35640.7
Cer(t17:2/20:2)	SP	Cer-NP	C37H67NO4	-	48892.5	45533.9	53970.3	36696.2	31809	34023.9	39362.6	13182.8	36693.8	24451	13039.4	20561.5
Cer(t18:0/24:0)	SP	Cer-NP	C42H85NO4	-	378662	334001	288721	328948	304974	295724	253539	267621	266217	147430	89367.8	109825
Cer(d14:1/19:1(2OH))	SP	Cer-AS	C33H63NO4	-	484155	482543	540175	572072	684709	586355	1.18459e+06	1.33686e+06	516192	749497	721283	672887
Cer(d17:1/42:1(2OH))	SP	Cer-AS	C59H115NO4	-	69915.4	68433.5	56154.8	53145.1	66332.9	58524.7	63053	66774.4	54864.9	34404.9	30622.6	38576.5
Cer(d17:1/42:2(2OH))	SP	Cer-AS	C59H113NO4	-	111036	119241	119093	77120.3	112949	78024.4	96259.1	89453.7	97139	62365	49894	41933.8
Cer(d17:2/40:0(2OH))	SP	Cer-AS	C57H111NO4	-	82020.2	119239	127912	121787	114583	109833	100460	112714	75529.9	43462.2	48188.2	61614.3
Cer(d17:2/42:0(2OH))	SP	Cer-AS	C59H115NO4	-	177003	163279	195655	152501	181339	147022	160434	139728	169577	85316.3	94316.4	90100.6
Cer(d17:2/42:1(2OH))	SP	Cer-AS	C59H113NO4	-	315162	318250	301452	344264	281890	269718	239079	282135	249842	160296	148054	137435
Cer(d17:3/22:0(2OH))	SP	Cer-AS	C39H73NO4	-	95002.2	91360.5	111460	182861	208420	177323	128978	112811	132727	150826	46715.7	68927.7
Cer(d17:3/42:1(2OH))	SP	Cer-AS	C59H111NO4	-	172164	186995	208328	245628	231841	208549	171298	159606	186217	95731.3	59725	84431.8
Cer(d17:3/42:2(2OH))	SP	Cer-AS	C59H109NO4	-	51362.6	62103.7	60533.7	60640.7	45453.1	59676.2	50767.6	52879.1	42436.7	24325.2	27320.8	15325
Cer(d18:1/16:2(2OH))	SP	Cer-AS	C34H63NO4	-	62701.5	80276.5	59621.5	75734.3	54344.9	66202	40922.7	54760	37803.6	20649	25360.9	36639.8
Cer(d18:1/18:0(2OH))	SP	Cer-AS	C36H71NO4	-	207193	226259	198472	183959	197142	163307	119530	104168	109775	96311.3	97825.8	98536.7
Cer(d18:1/23:0(2OH))	SP	Cer-AS	C41H81NO4	-	143384	163361	131125	105011	140598	124878	92798.3	119409	101210	36893.3	26758.4	33466.7
Cer(d18:1/26:2(2OH))	SP	Cer-AS	C44H83NO4	-	92580	85628.2	74930.6	70028.3	81181	58249.5	60261.4	61406.9	55321.9	28215.4	22247.2	28247.3
Cer(d18:2/18:0(2OH))	SP	Cer-AS	C36H69NO4	-	245215	280894	223232	253281	206099	247378	198337	172476	196093	96144.7	89274.6	87597.4
Cer(d18:2/24:0(2OH))	SP	Cer-AS	C42H81NO4	-	214544	217536	162419	208178	151082	174832	165979	153888	173811	59184.7	60519.4	76397.9
Cer(d19:3/40:0(2OH))	SP	Cer-AS	C59H113NO4	-	80402.6	97875.5	68292.1	61313.7	76208.3	95904.2	49266.4	56359.2	83497.6	50329.1	44411.8	41190.8
Cer(d19:3/40:1(2OH))	SP	Cer-AS	C59H111NO4	-	84129.1	118792	68190	102807	102839	70760.8	80837.8	100159	76826.6	52163.9	37300.5	57544.3
Cer(d21:1/38:1(2OH))	SP	Cer-AS	C59H115NO4	-	60307.3	46092.2	49983	47384	58224.5	62951.9	45139.7	62828.2	54027.8	30835.9	26329.1	32035.4
Cer(d21:2/36:0(2OH))	SP	Cer-AS	C57H111NO4	-	99272.4	67968.2	80758.1	79924.1	78403.5	83983.2	63267.7	56629.4	83026.9	43768.1	42767.5	52791.7
Cer(d21:2/38:1(2OH))	SP	Cer-AS	C59H113NO4	-	211711	205165	188718	165832	190277	158776	175229	128439	144901	73853	96244.5	82126.3
Cer(d21:3/38:0(2OH))	SP	Cer-AS	C59H113NO4	-	68915.3	71651.4	72749.6	67388.1	78952.7	62018.7	67331.3	63523.5	34734.1	35013.5	43947.2	24042.9
Cer(d22:2/35:1(2OH))	SP	Cer-AS	C57H109NO4	-	246567	236508	249359	120358	102964	184017	135845	150675	109082	104866	81618.3	70316.5
Cer(d23:2/34:0(2OH))	SP	Cer-AS	C57H111NO4	-	84973.9	87511.8	53049.8	54730.7	55379.5	66880.5	61309.7	73696.4	67439.9	22415.9	24482.8	31757.9
Cer(d23:2/36:2(2OH))	SP	Cer-AS	C59H111NO4	-	103982	112395	115070	103876	85251.7	129786	107967	133577	105491	57547.5	51152	41948.2
Cer(d24:2/35:1(2OH))	SP	Cer-AS	C59H113NO4	-	121440	111585	130741	170675	126713	136031	131960	123019	111795	53886.8	55432.7	66249.8
Cer(d25:1/34:2(2OH))	SP	Cer-AS	C59H113NO4	-	44305.4	47997.6	51117.6	39561.4	44961	62853.4	22313.4	43215.7	43958.8	25970.2	19741.9	13982.4
Cer(d25:2/34:1(2OH))	SP	Cer-AS	C59H113NO4	-	167381	138113	172878	110496	179313	137120	119144	138191	141654	70571.6	90121.7	48182.8
Cer(d25:3/34:1(2OH))	SP	Cer-AS	C59H111NO4	-	52384.5	83718.3	58067.2	73512.2	62305.6	61683.5	58503	60895.2	41668	35750.4	36054.8	41949.8
Cer(d26:2/33:1(2OH))	SP	Cer-AS	C59H113NO4	-	143314	154803	127464	132375	142014	134932	107075	140053	143282	68931	61751.7	51755.1
Cer(d26:3/33:1(2OH))	SP	Cer-AS	C59H111NO4	-	58976	78835	62326.6	76548.1	44966.6	52956.3	47334.8	50920.2	60900	45173.8	31972.8	37327.2
Cer(d27:1/32:2(2OH))	SP	Cer-AS	C59H113NO4	-	49228	84826.5	49779.3	54730.7	60856.8	54712.5	63499.7	65570.6	61320.9	46501.4	32901.5	34475.6
Cer(d27:2/30:0(2OH))	SP	Cer-AS	C57H111NO4	-	77121.9	60162.5	72865.1	56335.6	50629	85556	52004.7	59069.9	50724	41666.7	33058.2	34496.8
Cer(d28:2/31:1(2OH))	SP	Cer-AS	C59H113NO4	-	123616	91346.9	73848.7	78834.9	125189	120717	105453	81827.1	119392	44311.1	55073.4	44895.6
Cer(d29:1/28:1(2OH))	SP	Cer-AS	C57H111NO4	-	70562.2	59615.6	77219.5	67822.9	41121.5	54847	52458.2	39017	68376.2	30389.4	36190.1	30284.3
Cer(d29:1/30:2(2OH))	SP	Cer-AS	C59H113NO4	-	141664	134312	109407	142228	153572	165853	127630	125183	121563	61817	73468.8	56711.7
Cer(d29:2/30:0(2OH))	SP	Cer-AS	C59H115NO4	-	94667	75580.1	61893.7	83136.2	73732.4	104515	86644.7	63756.3	51565.7	49797.1	35571	38940.6
Cer(d29:2/30:1(2OH))	SP	Cer-AS	C59H113NO4	-	82981.5	95168.9	73845.5	106658	112948	110242	103466	82911.1	101481	41883.8	55429.4	62272.8
Cer(d29:2/30:2(2OH))	SP	Cer-AS	C59H111NO4	-	98826	58618.4	80439.3	67702	93642.7	85103.7	90728.3	65733.5	68570.9	49790.4	34977.8	43098.6
Cer(d30:1/29:1(2OH))	SP	Cer-AS	C59H115NO4	-	53237.3	60901	38906	58055.5	52329.4	62881.3	45630.2	49577.5	49817.4	40802.7	29367.6	34867.1
Cer(d30:2/29:0(2OH))	SP	Cer-AS	C59H115NO4	-	72102.4	67624	92397.7	92357.8	102160	87597.4	75594.9	73238.3	68607.1	46415.9	38081.7	37129.2
Cer(d30:2/29:1(2OH))	SP	Cer-AS	C59H113NO4	-	109402	128814	85881.8	143001	103021	100369	91416.2	113258	116714	58535.7	48400	63510.9
Cer(d30:3/29:0(2OH))	SP	Cer-AS	C59H113NO4	-	80950.5	80957	99014	65027.8	81224.2	86693.8	41296.1	86161.5	78686.4	20910.5	35478.9	44482.2
MG(18:2)	GL	MG	C21H38O4	LMGL01010006	7737.05	1013.33	1013.33	40625.1	34233.6	33478.7	32622.2	16665.1	23327.7	5066.67	10614	16750.1
Carnitine C6-OH	FA	CAR	C13H25NO5	LMFA07070072	62914.8	61463.1	67633.3	21350.5	20278.1	28625	29415.7	11792.5	18954.7	2358.5	2358.5	2358.5
DG(17:1_18:2)	GL	DG	C38H68O5	LMGL02010039	24019.6	31957.6	16608.9	35783.6	36735.4	31300.2	14787.8	11468.3	17800	2293.66	2293.66	2293.66
DG(16:1_20:2)	GL	DG	C39H70O5	LMGL02010061	25821	18372.5	18637.2	22854.8	56010.3	40972.4	21143	33968.9	37298.1	3674.5	3674.5	3674.5
DG(14:1_22:2)	GL	DG	C39H70O5	LMGL02010421	40340.5	45150.7	42370.1	64044.5	75881.5	88242.8	57801.9	37535.8	54086.1	6841.96	6841.96	6841.96
LPC(15:0/0:0)	GP	LPC	C23H48NO7P	LMGP01050016	21773.8	22292.4	28024.5	954053	911132	897770	314946	357247	389301	4354.77	4354.77	4354.77
LPC(0:0/16:0)	GP	LPC	C24H50NO7P	LMGP01050074	14727.7	20169.9	24984.5	528425	509705	534746	132774	145316	165435	2945.53	2945.53	2945.53
LPC(16:0/0:0)	GP	LPC	C24H50NO7P	LMGP01050018	15343.4	19295	26096.3	565354	521135	572527	143314	165364	177150	3068.69	3068.69	3068.69
LPC(19:0/0:0)	GP	LPC	C27H56NO7P	LMGP01050041	9539.67	14405.8	15464.9	64512.4	55811.4	62119.9	27647.8	19913.6	24981.4	1907.93	1907.93	1907.93
LPC(16:1/0:0)	GP	LPC	C24H48NO7P	LMGP01050021	80958.9	99633.8	115359	4.32691e+06	3.90749e+06	4.21676e+06	1.29477e+06	1.37785e+06	1.37095e+06	16191.8	16191.8	16191.8
LPC(18:1/0:0)	GP	LPC	C26H52NO7P	LMGP01050029	19985.9	20297.4	23909.5	501824	462369	494374	188700	196856	224653	3997.17	3997.17	3997.17
LPC(22:1/0:0)	GP	LPC	C30H60NO7P	LMGP01050134	8346.32	11919.8	15798	45867.5	56224.7	70997	46599.6	36610.5	37624.9	1669.26	1669.26	1669.26
LPE(16:1/0:0)	GP	LPE	C21H42NO7P	LMGP02050037	111888	106032	114309	319317	351577	335693	100100	105388	128511	20020	20020	20020
LPE(17:1/0:0)	GP	LPE	C22H44NO7P	LMGP02050008	8939.85	13906	13092.5	47545.1	47585.5	41383.5	51159.5	27080.8	16320.6	1787.97	1787.97	1787.97
LPE(0:0/20:1)	GP	LPE	C25H50NO7P	LMGP02050046	19198.8	23791.2	27497.7	108591	105991	113541	39219.6	44246.1	43838.1	3839.76	3839.76	3839.76
LPE(20:1/0:0)	GP	LPE	C25H50NO7P	LMGP02050020	22679.1	23916.8	25277.4	115437	107806	99875.7	53891.9	46787.1	46894.5	4535.82	4535.82	4535.82
LPE(20:2/0:0)	GP	LPE	C25H48NO7P	LMGP02050021	19926.3	28656.9	21504	128566	138805	132648	55735.3	62416.6	72173.6	3985.26	3985.26	3985.26
PC(O-16:1_18:2)	GP	PC-O	C42H80NO7P	LMGP01020257	156654	99916.1	157514	193848	207699	79246.9	200557	114826	230042	15849.4	15849.4	15849.4
PC(O-18:1_18:2)	GP	PC-O	C44H84NO7P	LMGP01020053	359375	396319	359895	707681	677450	661220	376800	374261	429100	71875	71875	71875
SM(d18:1/15:0)	SP	SM	C38H77N2O6P	LMSP03010038	89224.8	79518.2	71526.7	4406.07	4406.07	4406.07	22030.3	36889.7	47707.6	56972.8	46346.2	59963.5
TG(14:0_18:0_20:0)	GL	TG	C55H106O6	LMGL03014348	31832.1	39823.2	27887.4	65638.2	64588.7	67929.2	48341.8	43168.2	36794.3	5577.49	5577.49	5577.49
TG(14:0_15:0_18:1)	GL	TG	C50H94O6	LMGL03014173	95233	73106	75107.1	91504.2	96394.3	89214.1	11542.3	11542.3	11542.3	112803	79972	57711.7
TG(16:0_23:0_18:1)	GL	TG	C60H114O6	-	29803.2	26142.8	21111	30729.1	25434.4	37044.3	28356.9	39982.2	32057.5	4222.2	4222.2	4222.2
TG(16:0_25:0_18:1)	GL	TG	C62H118O6	-	19992.5	24103.9	16816.7	16699.4	13430.3	15352.6	21225.4	18696.9	18354.1	2686.05	2686.05	2686.05
TG(14:0_16:1_17:1)	GL	TG	C50H92O6	LMGL03014248	2906.78	2906.78	2906.78	52622.7	42374.1	42995.3	21447.1	33258.2	42055.2	81520.2	21128	14533.9
TG(14:1_14:1_16:1)	GL	TG	C47H84O6	LMGL03012816	100986	132959	104929	71688.4	79817.6	98379.7	90944.7	80721.2	82407.3	13385.7	13385.7	13385.7
TG(16:1_17:1_16:2)	GL	TG	C52H92O6	-	36054.6	22675.5	44108.4	16548.7	19028.8	36049.3	21617.5	18823.1	29938.8	3226.22	3226.22	3226.22
TG(18:0_18:1_20:3)	GL	TG	C59H106O6	LMGL03010551	51953.1	52874.7	48362.6	49495.6	57179.6	53207	55516.9	78154.7	47469	6353.74	6353.74	6353.74
TG(17:1_18:1_22:2)	GL	TG	C60H108O6	LMGL03010914	78344.2	117636	100820	61738	88446.5	83182.5	72481.8	69235.4	73428.5	10432.6	10432.6	10432.6
TG(20:1_24:1_18:2)	GL	TG	C65H118O6	-	59682.7	60373.5	60881.3	43974.6	47606.6	41788.7	54844.5	56863.3	40176	7635.91	7635.91	7635.91
TG(16:0_16:1_20:4)	GL	TG	C55H96O6	LMGL03010185	51347.8	81994.6	61472.5	29058.1	48464.2	45400.1	5811.63	5811.63	5811.63	43305.4	30600.6	36391.9
TG(18:1_18:1_22:4)	GL	TG	C61H106O6	LMGL03011221	64902.2	50219.2	50515.6	8401.21	8401.21	8401.21	88011.5	91223	136693	44052.1	42006.1	61471.4
SPH(d20:1)	SP	SPH	C20H41NO2	-	30792.3	27314.1	30573.9	214702	206402	223671	55144	47838.9	54600	5462.83	5462.83	5462.83
PE(P-18:0_20:5)	GP	PE-P	C43H76NO7P	LMGP02030056	38568.9	54442.5	42913.6	61081.5	57481.3	74613.8	58997.1	68563.7	71423.3	7713.79	7713.79	7713.79
DG(15:0_18:2)	GL	DG	C36H66O5	LMGL02010433	21520.9	25194.5	15342.3	52165.3	40953.4	43192.7	20019.8	15410.7	11937.9	2387.58	2387.58	2387.58
DG(17:0_18:2)	GL	DG	C38H70O5	LMGL02010034	28645.7	47557.8	36184.5	68272.2	82324	83550.4	27557.1	14404.3	25739.4	2880.86	2880.86	2880.86
DG(18:2_20:2)	GL	DG	C41H72O5	LMGL02010109	23310.2	24030.3	28774.8	39601.7	66258	53089.4	11797.1	13270.1	15113.7	2359.42	2359.42	2359.42
Cer(d18:0/22:1(2OH))	SP	Cer-ADS	C40H79NO4	-	21312.5	16285.8	14547.4	19980.8	42422.6	27741.3	29149.9	23834.4	23866.7	2909.48	2909.48	2909.48
Cer(t18:0/22:0(2OH))	SP	Cer-AP	C40H81NO5	LMSP02030018	68091.5	79920.2	72964.4	68168.2	58573.9	61225.3	67009.1	57302.7	55347.7	9544.37	9544.37	9544.37
Cer(t18:0/25:0(2OH))	SP	Cer-AP	C43H87NO5	LMSP02030068	40283.3	55617.6	29149.8	37170.2	35645.6	49629.1	31852.3	48021.2	15807.8	3161.56	3161.56	3161.56
Cer(t18:1/23:1(2OH))	SP	Cer-AP	C41H79NO5	-	29277.5	20739.6	23437.5	20117.1	33093.2	12575.1	19299.7	21478.4	21604.8	2515.02	2515.02	2515.02
TG(O-16:0_16:0_20:4)	GL	TG-O	C55H100O5	-	26114.2	37267.1	22597.4	27614.4	27863.9	27758.1	20684.6	40929.3	33181.1	4136.92	4136.92	4136.92
LPC(16:2)	GP	LPC	C24H46NO7P	-	27302.8	32388.2	41753	641074	665307	605157	113636	128236	135689	5460.56	5460.56	5460.56
LPC(16:3)	GP	LPC	C24H44NO7P	-	1057.33	1057.33	1057.33	73450.1	68760.4	77590.5	11577.1	8678.88	12062.7	5286.67	10942.9	7005.58
Cer(t26:2/32:2(2OH))	SP	Cer-AP	C58H109NO5	-	43211.3	56886.8	47698.7	47146.1	32353.9	42686.3	41890.6	29925.2	49926.8	4906.46	4906.46	4906.46
Cer(d16:0/18:0)	SP	Cer-NDS	C34H69NO3	-	27148.2	25209.8	12917.4	14586.9	15615	20963.7	36257.1	24204.9	36833.7	2583.47	2583.47	2583.47
Cer(d18:2/15:0)	SP	Cer-NS	C33H63NO3	-	10784	21113.7	18275.7	20871	19499.7	13240.9	57415.2	10391.1	18712.5	1988.97	1988.97	1988.97
HexCer(t14:2/30:2(2OH))	SP	HexCer-AP	C50H91NO10	-	11123.6	14330.6	13913.1	10429.9	8021.25	22019.3	1604.25	1604.25	1604.25	11946	13705.2	19575.7
HexCer(d14:1/20:0)	SP	HexCer-NS	C40H77NO8	-	29610.6	59740.5	31544.7	60110.3	51575.4	48172.1	2167.62	2167.62	2167.62	13683.5	10838.1	11864.1
TG(17:2_18:2_18:3)	GL	TG	C56H94O6	-	141404	107808	87810.4	84991.3	60195.9	65996.1	53884.5	91458.2	77656.7	10776.9	10776.9	10776.9
Cer(d18:1/15:0(2OH))	SP	Cer-AS	C33H65NO4	-	25912	25920.5	27110.1	14908.3	18745.2	25083.8	29708.8	16656.4	21419.1	2876.71	2876.71	2876.71
Cer(d18:1/20:0(2OH))	SP	Cer-AS	C38H75NO4	-	13920.3	21565.8	16712.5	16431.2	15094.5	18108.8	17565.9	10144.1	14051	2028.83	2028.83	2028.83
Cer(d20:2/19:1(2OH))	SP	Cer-AS	C39H73NO4	-	18617.5	13378.1	13645.9	28334.5	30845.4	34782.7	19573.5	19712.3	22538.7	2675.62	2675.62	2675.62
Cer(d21:1/36:1(2OH))	SP	Cer-AS	C57H111NO4	-	32819.8	37407.3	29591.8	34256.7	32272.1	26469.7	33526.7	39155.1	28061.6	3512.43	3512.43	3512.43
Cer(d21:3/38:2(2OH))	SP	Cer-AS	C59H109NO4	-	37310	26803	8440.4	23014.7	23166.9	21625.4	17516.9	15138.3	8850.87	1688.08	1688.08	1688.08
Cer(d22:1/23:1(2OH))	SP	Cer-AS	C45H87NO4	-	62070.6	54641	63320	63108.5	87353.5	76142.5	34519.1	51942.1	50699.2	6903.83	6903.83	6903.83
Cer(d22:1/35:1(2OH))	SP	Cer-AS	C57H111NO4	-	49356.1	42957.9	59622.3	44303.8	52886.7	51821.8	49535.3	25308.3	40715.4	5061.65	5061.65	5061.65
Cer(d24:1/33:1(2OH))	SP	Cer-AS	C57H111NO4	-	21734.1	34655.8	27376.6	2342.6	2342.6	2342.6	22178.6	32823.1	24921.2	11713	26292.6	21131.5
Cer(d25:2/32:0(2OH))	SP	Cer-AS	C57H111NO4	-	73871.9	71651.4	67209.5	48931.8	67437.4	70435.6	48671.2	74780.4	76962	9734.24	9734.24	9734.24
Cer(d29:1/28:2(2OH))	SP	Cer-AS	C57H109NO4	-	14154.9	17323.9	26535.2	20856.7	36689.8	29304.3	25819.6	12356.6	14962.7	2471.33	2471.33	2471.33
LPC(18:0/0:0)	GP	LPC	C26H54NO7P	LMGP01050026	7657.33	1531.47	1531.47	82489.8	77294.9	74134	62143.4	53711.9	61381.1	1531.47	1531.47	1531.47
LPC(0:0/20:2)	GP	LPC	C28H54NO7P	-	1243.76	6218.81	1243.76	326084	303143	314196	81345.6	92347.8	100400	1243.76	1243.76	1243.76
Carnitine C22:1	FA	CAR	C29H55NO4	-	2873.2	2873.2	2873.2	36539	31736	32687.2	46127.5	14366	20408	2873.2	2873.2	2873.2
LPC(14:0/0:0)	GP	LPC	C22H46NO7P	LMGP01050012	13116.2	13116.2	13116.2	487476	480320	502619	65581.1	71716.1	84281.8	13116.2	13116.2	13116.2
LPC(22:0/0:0)	GP	LPC	C30H62NO7P	LMGP01050053	4633.04	4633.04	4633.04	50106	35947	32900.2	39140.9	23165.2	42077.1	4633.04	4633.04	4633.04
LPC(14:1/0:0)	GP	LPC	C22H44NO7P	LMGP01050014	5111.71	5111.71	5111.71	399872	393158	380999	45255.6	70973.5	25558.5	5111.71	5111.71	5111.71
LPC(15:1/0:0)	GP	LPC	C23H46NO7P	LMGP01050125	5157.04	5157.04	5157.04	87935.5	50131.7	85216.5	28318.4	27362.1	34189.5	5157.04	5157.04	5157.04
LPC(17:1/0:0)	GP	LPC	C25H50NO7P	LMGP01050002	44192.1	44192.1	44192.1	512712	476262	473699	312830	333845	360031	44192.1	44192.1	44192.1
LPC(19:1/0:0)	GP	LPC	C27H54NO7P	LMGP01050130	12741.3	12741.3	12741.3	122332	114105	116706	106123	104116	119479	12741.3	12741.3	12741.3
LPC(20:3/0:0)	GP	LPC	C28H52NO7P	LMGP01050133	6869.19	6869.19	6869.19	76223.6	64323.2	81225.7	70134	60131.6	68740	6869.19	6869.19	6869.19
LPC(O-22:1)	GP	LPC-O	C30H62NO6P	-	3068.83	3068.83	3068.83	33903.2	27016.1	30654.1	21825.9	18753.6	20380.3	3068.83	3068.83	3068.83
SM(d18:2/18:1)	SP	SM	C41H79N2O6P	LMSP03010047	132493	144360	119652	7509.75	7509.75	7509.75	7509.75	7509.75	7509.75	37548.8	58356.1	52757.2
TG(17:1_18:1_20:1)	GL	TG	C58H106O6	LMGL03010344	45060.7	49926.8	61241.3	45837.1	53707.2	54606.7	8041.66	8041.66	8041.66	8041.66	8041.66	8041.66
Cer(t18:0/24:1(2OH))	SP	Cer-AP	C42H83NO5	-	17103.8	23153.4	15446.6	2808.47	2808.47	2808.47	57936.5	46237.2	23418.4	2808.47	2808.47	2808.47
LPC(O-24:1)	GP	LPC-O	C32H66NO6P	-	4279.75	4279.75	4279.75	62250.2	53751.2	54017	32780.7	34282.7	42342.5	4279.75	4279.75	4279.75
Cer(d17:1/26:0)	SP	Cer-NS	C43H85NO3	-	20328.7	23570.8	19911.2	18040.5	31450.8	22802.3	3227.37	3227.37	3227.37	3227.37	3227.37	3227.37
TG(15:1_16:1_18:3)	GL	TG	C52H90O6	-	32962.5	39985.7	39794.5	46973.6	44328.2	52051.9	4488.46	4488.46	4488.46	4488.46	4488.46	4488.46
Cer(d18:1/15:1(2OH))	SP	Cer-AS	C33H63NO4	-	36854.2	28155.8	28448.8	3692.98	3692.98	3692.98	26290	26724.5	18464.9	3692.98	3692.98	3692.98
Cer(d21:1/36:0(2OH))	SP	Cer-AS	C57H113NO4	-	20788.8	18203.4	16030.1	2552.1	2552.1	2552.1	28313.1	23870.9	18668.6	2552.1	2552.1	2552.1
Cer(d22:1/35:0(2OH))	SP	Cer-AS	C57H113NO4	-	33213.8	35323.2	23844.6	13872	18667.5	16098.2	2774.4	2774.4	2774.4	2774.4	2774.4	2774.4
LPC(0:0/18:0)	GP	LPC	C26H54NO7P	LMGP01050076	1014.55	1014.55	1014.55	35193.2	28547	28599.2	1014.55	5072.76	1014.55	1014.55	1014.55	1014.55
Cer(t14:2/26:2)	SP	Cer-NP	C40H73NO4	-	8152.18	10309.2	14799.1	1630.44	1630.44	1630.44	1630.44	1630.44	1630.44	1630.44	1630.44	1630.44
TG(16:0_17:0_18:1)	GL	TG	C54H102O6	LMGL03010051	328012	369346	314370	272713	310180	257134	188664	217624	176291	178584	157636	132825
Cer(d17:1/15:1(2OH))	SP	Cer-AS	C32H61NO4	-	7403.7	36923.2	28555.5	18907.7	29879.5	32913.8	16591.4	35764.5	18131.7	1480.74	1480.74	1480.74
taurolithocholic acid-3-sulfate	ST	BA	C26H45NO8S2	LMST05020003	13847.6	14312.9	17208.3	12242.9	11775.6	12462	9758.74	15365.1	14419.5	7059.53	9246.31	10057.4
Ursocholic acid	ST	BA	C24H40O5	LMST04010088	101364	124665	101048	108235	126725	132222	90207.9	120033	117226	52163.4	72516.2	64979.4
Glycocholic acid	ST	BA	C26H43NO6	LMST05030001	75668.8	83523.9	79784	80077	81412.6	71861	99665.4	108681	107662	43211.1	45734.1	45660.2
Taurochenodeoxycholic acid	ST	BA	C26H45NO6S	LMST05040005	47194.6	53408.8	46963.9	58729.9	61686.2	64104.2	31881.5	38258	38337.4	17782.3	19624	28752.1
9-oxoODE	FA	Eicosanoid	C18H30O3	LMFA03060060	2113.28	3138.06	3195.42	7331.42	6890.3	7251.53	15114.8	17514.9	15415.3	2621.02	3528.85	3956.27
12,13-EpOME	FA	Eicosanoid	C18H32O3	-	10669.3	9302.01	7859.57	76316.9	65474.5	71280.4	33223.2	39439	34446.9	5657.62	4401.87	3992.68
9,10-EpOME	FA	Eicosanoid	C18H32O3	-	8660.81	12481.7	9774.27	62258.5	59674.4	59316.7	39860.3	45342.8	45136.3	10510.5	8101.46	11060.2
FFA(16:0)	FA	FFA	C16H32O2	LMFA01010001	1.37569e+06	1.12515e+06	1.13392e+06	1.0261e+06	1.84997e+06	2.37966e+06	902779	1.15556e+06	1.15951e+06	356409	397834	384223
FFA(18:0)	FA	FFA	C18H36O2	LMFA01010018	1.97453e+06	1.93245e+06	1.51014e+06	2.46246e+06	2.37519e+06	2.30533e+06	1.59566e+06	1.53416e+06	1.69597e+06	1.10027e+06	1.06382e+06	1.24339e+06
FFA(16:1)	FA	FFA	C16H30O2	LMFA01030054	61919.7	71578.9	48630.8	123272	163619	173306	92534.2	100019	103535	32030.4	27239.5	40230.8
FFA(18:1)	FA	FFA	C18H34O2	LMFA01030061	8.7982e+06	1.32272e+07	1.28704e+07	2.56731e+07	2.58122e+07	2.72848e+07	2.2973e+07	2.25125e+07	2.82567e+07	4.08024e+06	3.95622e+06	2.91375e+06
FFA(19:1)	FA	FFA	C19H36O2	LMFA01030857	114256	77914	66166.1	82628	100861	105469	96986.3	103801	103574	52513.7	47584.7	47620.2
FFA(20:1)	FA	FFA	C20H38O2	LMFA01030082	538646	590708	469838	974309	961200	964852	640237	659679	699521	274437	277146	180414
FFA(22:1)	FA	FFA	C22H42O2	LMFA01030088	185788	235174	174421	744244	576061	768522	296907	531363	399400	47290.1	68361.4	42167.2
FFA(18:2)	FA	FFA	C18H32O2	LMFA01030110	1.49892e+06	1.76588e+06	1.38527e+06	8.06733e+06	7.91854e+06	8.27106e+06	1.92908e+06	2.12279e+06	2.45218e+06	348748	314240	297600
FFA(22:2)	FA	FFA	C22H40O2	LMFA01030131	220000	221071	207062	554356	523092	571836	264666	329464	307069	58027.6	54065.1	59729.8
FFA(18:3)	FA	FFA	C18H30O2	LMFA01030140	89215.2	92039.7	94846.3	167868	164815	181495	87178.3	92897.4	104026	58613	42281.2	101176
LPG(16:0/0:0)	GP	LPG	C22H45O9P	LMGP04050008	38347.7	41537.7	36409.7	148623	138943	148261	45234.3	53989.7	48741.4	1800.75	1418.83	2227.71
LPG(18:1/0:0)	GP	LPG	C24H47O9P	LMGP04050006	60883.6	57627.8	58185.4	79359.7	75613	76071.5	57799	57929.9	60392.1	55333.8	64263.3	60682.1
LPG(18:2/0:0)	GP	LPG	C24H45O9P	LMGP04050014	36201.9	36271.9	38102.1	103420	95566	102558	20478.5	24565.2	23837.3	4740.36	5244.03	5888.26
LPI(18:2/0:0)	GP	LPI	C27H49O12P	LMGP06050010	8512.5	7915.68	5923.1	14335	13382.9	14893.1	9707.53	10228.5	11486.4	2981.57	2946.8	1732.81
LPS(18:0/0:0)	GP	LPS	C24H48NO9P	LMGP03050006	2127.51	2344.97	2677.98	18766.7	18516.9	18986.3	18453.3	20662.8	21090	1667.33	1707.2	1381.79
LPS(18:2/0:0)	GP	LPS	C24H44NO9P	LMGP03050011	53141.3	53126.7	46936.3	71577	76172.8	87051.3	68931.9	78697.2	84134.3	21709.1	25192.8	21252.6
PC(16:0_16:1)	GP	PC	C40H78NO8P	LMGP01010566	58595	88651.3	93483.7	109866	90475.2	69075.5	85888.8	78035.7	79512.6	38784.4	51115.9	28627
PC(14:0_18:1)	GP	PC	C40H78NO8P	LMGP01010490	18948	25300.3	31027	23606.9	26541.1	29495.9	20649.8	18903.3	27170.4	16952.7	16110	18897.6
PC(14:0_18:2)	GP	PC	C40H76NO8P	LMGP01010494	21732.5	30705.5	51928.5	47412.4	45526.7	50053.7	33498.9	51375.7	47982.4	24456.4	17877.2	14895.9
PC(16:1_18:1)	GP	PC	C42H80NO8P	LMGP01010678	95001.9	68414.6	98920	161545	139723	148459	118014	114241	127770	88038.9	76333.2	75995.6
PC(16:0_18:2)	GP	PC	C42H80NO8P	LMGP01010585	7.18381e+06	7.76452e+06	6.93267e+06	8.48913e+06	7.99366e+06	8.05817e+06	7.04752e+06	8.01745e+06	8.3502e+06	3.52852e+06	3.34706e+06	3.46887e+06
PC(17:0_18:2)	GP	PC	C43H82NO8P	LMGP01011505	241033	287027	280730	280866	293911	311650	236757	290776	285918	103314	107982	133617
PC(18:1_19:1)	GP	PC	C45H86NO8P	LMGP01011606	126249	110574	118714	184173	164435	179394	127171	142702	139328	102894	97955.6	108283
PC(14:0_18:3)	GP	PC	C40H74NO8P	LMGP01010497	22534.2	18503.2	18266.4	22107.9	20800.4	22055.5	15775.3	18812.4	15573.4	6231.76	6822.42	9615.7
PC(16:1_16:2)	GP	PC	C40H74NO8P	-	85950.7	78979.3	57628.5	89989.5	78274.3	74767.9	59449.6	76419.8	68301.1	22933.2	27154.6	28807.1
PC(16:1_18:2)	GP	PC	C42H78NO8P	LMGP01010690	718061	798669	804728	992736	964855	966350	851626	947225	951196	396392	445489	398228
PC(16:0_18:3)	GP	PC	C42H78NO8P	LMGP01010598	279080	282991	305888	257408	226201	234486	217690	273961	291362	144467	129569	107200
PC(18:1_18:2)	GP	PC	C44H82NO8P	LMGP01010893	8.38676e+06	8.80341e+06	7.60877e+06	9.79156e+06	9.59471e+06	1.06636e+07	9.08823e+06	1.01636e+07	9.91094e+06	5.61623e+06	5.86641e+06	5.92555e+06
PC(19:1_18:2)	GP	PC	C45H84NO8P	LMGP01011769	332822	330151	360868	431028	423972	452236	339669	430083	428860	223946	229414	275882
PC(16:1_18:3)	GP	PC	C42H76NO8P	LMGP01011484	37411	31188.9	32125.3	36772.2	29302.6	37797	34421	35158.1	32950.4	14259.6	20143.4	17912.9
PC(16:2_18:2)	GP	PC	C42H76NO8P	LMGP01010699	74017	71340.8	60964.4	109291	96226.6	88853.4	83884.6	59979.8	78375.6	30084.7	17138.1	18153.5
PC(18:2_18:2)	GP	PC	C44H80NO8P	LMGP01010921	4.94483e+07	4.97058e+07	4.93215e+07	5.6986e+07	5.3097e+07	5.59952e+07	5.04708e+07	5.54545e+07	5.79376e+07	2.51417e+07	2.43332e+07	2.32309e+07
PC(18:3_18:1)	GP	PC	C44H80NO8P	LMGP01010955	287398	330717	352663	369589	359171	361113	376369	377807	394382	271939	273939	224893
PC(18:2_18:3)	GP	PC	C44H78NO8P	LMGP01011625	2.98427e+06	2.99201e+06	2.82706e+06	2.74158e+06	2.59781e+06	2.6609e+06	2.99676e+06	3.32998e+06	3.30644e+06	1.31322e+06	1.2415e+06	1.17111e+06
PC(18:1_22:6)	GP	PC	C48H82NO8P	LMGP01010847	24189.1	25007.2	23134.2	21402.9	19837.3	18352	13259.2	8039.62	16967.7	13281.7	4518.54	10017.3
PE(16:0_16:0)	GP	PE	C37H74NO8P	LMGP02010037	13616.2	14059.7	13694.8	223666	223170	223100	76217.2	81465.5	96254	15300.7	6852.06	8526.66
PE(16:1_16:0)	GP	PE	C37H72NO8P	LMGP02010520	279631	263286	279358	236621	209471	207289	173151	234412	203651	98137	135624	119243
PE(16:0_18:1)	GP	PE	C39H76NO8P	LMGP02010009	3.00507e+06	2.99961e+06	2.66467e+06	3.16593e+06	2.88981e+06	2.84289e+06	1.73043e+06	1.95942e+06	2.10227e+06	1.71955e+06	1.62806e+06	1.50297e+06
PE(17:0_18:1)	GP	PE	C40H78NO8P	LMGP02011211	42669.7	35388	34602.6	119699	117297	116605	30136	34217.7	37157.3	23141	20062.4	16084.9
PE(18:1_18:0)	GP	PE	C41H80NO8P	LMGP02010050	375639	360872	348382	384229	381241	385761	269827	302178	317597	196457	203789	179043
PE(18:2_14:0)	GP	PE	C37H70NO8P	LMGP02010655	58288.2	45393.7	44265.6	28061.5	30246.1	26421.2	25276	21654.1	28792.5	23173.9	22468.5	18260.2
PE(16:1_16:1)	GP	PE	C37H70NO8P	LMGP02010108	96159.3	89724.3	114796	149249	116682	122127	84596.4	91666.1	101288	25264.5	27169.1	33327.1
PE(18:1_16:1)	GP	PE	C39H74NO8P	LMGP02011198	457237	409015	425903	418104	398114	430501	284642	320979	315885	207616	202642	174063
PE(18:2_16:0)	GP	PE	C39H74NO8P	LMGP02011194	2.6739e+07	2.64222e+07	2.43952e+07	1.64429e+07	1.65552e+07	1.56308e+07	1.49673e+07	1.65586e+07	1.68449e+07	1.30693e+07	1.41864e+07	1.22348e+07
PE(17:1_18:1)	GP	PE	C40H76NO8P	LMGP02010572	59287	56131.2	63561	47753.2	35440.4	40847.2	24933	23239.4	46061.4	25747.5	21369.9	18200
PE(18:1_18:1)	GP	PE	C41H78NO8P	LMGP02010039	2.40348e+07	2.56319e+07	2.20852e+07	1.90099e+07	1.61313e+07	1.7332e+07	1.49113e+07	1.66253e+07	1.70371e+07	16050788	1.6149e+07	1.35677e+07
PE(18:0_18:2)	GP	PE	C41H78NO8P	LMGP02010044	1.2341e+07	1.21226e+07	1.11969e+07	8.35362e+06	8.41316e+06	8.43059e+06	7.75328e+06	8.37525e+06	9.00798e+06	5.71059e+06	5.74989e+06	4.79276e+06
PE(20:0_18:2)	GP	PE	C43H82NO8P	LMGP02010125	64432	62633.1	62264.3	58457.3	53686.4	58605.8	52979.2	55932.3	57560.3	52848.5	57212.9	47231
PE(20:1_18:1)	GP	PE	C43H82NO8P	LMGP02010853	41811	35885	36448.9	44076.6	42324.4	40344.5	35132.9	33566.2	37983.2	18500.2	18023.5	19325.5
PE(18:3_16:0)	GP	PE	C39H72NO8P	LMGP02010047	890590	918095	869264	374007	404957	397369	407355	497831	438546	340710	365786	342793
PE(16:1_18:2)	GP	PE	C39H72NO8P	LMGP02011219	1.97594e+06	2.07901e+06	2.02804e+06	1.53881e+06	1.36223e+06	1.45412e+06	1.17666e+06	1.32945e+06	1.43782e+06	767302	792679	645637
PE(17:1_18:2)	GP	PE	C40H74NO8P	LMGP02010573	390165	331686	271062	263305	273686	238892	163941	221106	211245	95651.1	129635	71053.6
PE(18:1_18:2)	GP	PE	C41H76NO8P	LMGP02010048	2.28326e+07	2.12433e+07	2.02149e+07	1.94881e+07	1.71392e+07	1.7903e+07	1.54809e+07	1.71361e+07	1.84432e+07	1.20181e+07	1.22652e+07	1.13413e+07
PE(18:2_19:1)	GP	PE	C42H78NO8P	LMGP02010668	86772.1	98816.7	82202.4	81180.7	89740.7	87313.4	59860.6	68796.4	75572.1	39741.3	36801.8	38046.8
PE(20:1_18:2)	GP	PE	C43H80NO8P	LMGP02010854	977633	992437	883207	745228	688792	697322	622407	650170	700038	335835	373362	312870
PE(18:2_22:1)	GP	PE	C45H84NO8P	LMGP02010676	31673.2	34480.5	28766.4	31145.3	29361.4	34635	28289.2	30578.9	31667.3	22830.9	26248.4	23191.9
PE(18:3_16:1)	GP	PE	C39H70NO8P	LMGP02010686	70846.7	69708.4	45984.9	43353.2	42218	37231	29759.1	45036.9	38087	25677.8	24544.3	20828.2
PE(18:2_18:2)	GP	PE	C41H74NO8P	LMGP02010111	7.73494e+07	7.8406e+07	7.36546e+07	6.17982e+07	6.42739e+07	6.16643e+07	4.62697e+07	5.12411e+07	5.87537e+07	2.72688e+07	2.70968e+07	2.42657e+07
PE(18:3_18:1)	GP	PE	C41H74NO8P	LMGP02010691	674216	719178	663558	524581	430956	531213	434611	481273	420631	333624	337647	296082
PG(16:1_16:1)	GP	PG	C38H71O10P	LMGP04010967	15733.8	17231.2	12950.3	16070.2	14492.1	12296.1	7404.71	12799.1	10821.9	6133.98	4786.88	3611.49
PG(18:1_16:1)	GP	PG	C40H75O10P	LMGP04010881	25517	24037.6	23552.5	29192	21258.7	24877.5	18201.8	27466.7	13977.1	5107.35	11213.5	8187.75
PG(18:2_16:0)	GP	PG	C40H75O10P	LMGP04010877	888217	911536	866402	805070	795852	817891	487135	695534	606380	226283	217206	213483
PG(20:1_18:1)	GP	PG	C44H83O10P	LMGP04010540	80242.9	81626.6	75110.1	66659	64655	64451.5	36144.2	47828	56955.7	37074.5	43477.9	36756
PG(18:2_18:2)	GP	PG	C42H75O10P	LMGP04010956	256146	250807	244235	426822	428199	419897	95320	89590.7	109739	32066.4	28573	37578.4
PG(18:2_18:3)	GP	PG	C42H73O10P	LMGP04010351	12148.2	18301.7	14506	15568.8	14780.2	15505	9217.58	10722.7	13875.2	6238.27	6691.47	4404.69
PI(18:2_16:0)	GP	PI	C43H79O13P	LMGP06010847	736550	781740	730452	658855	672906	704959	694759	729033	798086	398331	432445	307678
PI(18:0_18:2)	GP	PI	C45H83O13P	LMGP06010956	98438.5	75178.6	94304.2	67015.4	86028.2	72402.5	63397.2	71027.7	75284.1	39020.7	39216	22710.1
PI(18:2_16:1)	GP	PI	C43H79O13P	LMGP06010314	27223.4	26428.1	22072.6	25700	22933.1	23677.2	25111.1	27443.5	33285.3	16297.5	12791.3	11016.6
PI(18:3_16:0)	GP	PI	C43H77O13P	LMGP06010340	29464.2	37880.2	29768.1	17351.7	20976.8	24084.6	20242.5	25679	30196.9	16406.9	19754	21480.4
PI(18:1_18:2)	GP	PI	C45H81O13P	LMGP06010931	68839.3	64358.5	69169.3	75439.8	79979.2	72684.9	82137.9	80460.9	85865	54763.9	68762	39968.6
PI(18:2_18:2)	GP	PI	C45H79O13P	LMGP06010927	665740	600104	563985	513954	509576	519723	566753	627460	674559	235001	268017	219836
PS(16:0_18:1)	GP	PS	C40H76NO10P	LMGP03010007	257685	310752	274658	205088	273200	264871	395992	440924	450870	482648	516755	473290
PS(18:2_16:0)	GP	PS	C40H74NO10P	LMGP03010877	1.19242e+06	1.39716e+06	1.10165e+06	1.27616e+06	1.28165e+06	1.23169e+06	1.54945e+06	1.84576e+06	1.74598e+06	984402	1.13765e+06	988224
PS(18:0_18:2)	GP	PS	C42H78NO10P	LMGP03010031	468477	585185	484625	509015	485076	499696	633867	776162	732449	338893	360572	272224
PS(18:1_19:1)	GP	PS	C43H80NO10P	LMGP03010333	49160.7	48219.7	36270.8	29884.1	30101.8	25373.7	22745.1	36444.2	23269	32414.4	34134	25805.3
PS(18:2_18:1)	GP	PS	C42H76NO10P	LMGP03010350	168925	137272	124158	136491	172272	168439	288305	345675	314426	184056	231876	172732
PS(16:0_20:5)	GP	PS	C42H72NO10P	LMGP03010902	306675	298937	319912	355900	388570	340019	445530	461863	474948	280113	313154	289889
LPA(0:0/16:0)	GP	LPA	C19H39O7P	LMGP10050042	50682	59156.9	53928.6	215416	219892	238330	48896.7	55237.9	60928.4	11886.4	11449.8	11419.7
LPA(0:0/18:1)	GP	LPA	C21H41O7P	LMGP10050008	68455.4	73673.1	82389.7	197393	199990	202845	86563.2	92325.7	96828.5	27693.2	31446	25405.5
LPA(0:0/18:2)	GP	LPA	C21H39O7P	LMGP10050017	573913	637971	547991	543199	555068	575833	283761	345881	357936	63219.8	69200.5	56553.1
PA(16:0_18:2)	GP	PA	C37H69O8P	LMGP10010023	1.40651e+06	1.63922e+06	1.34622e+06	996204	950726	1.09991e+06	555292	703340	700936	558272	600887	511642
PA(18:2_18:2)	GP	PA	C39H69O8P	LMGP10010957	2.17228e+07	2.22538e+07	2.01327e+07	1.37048e+07	1.39048e+07	1.35652e+07	9.55657e+06	1.10052e+07	1.09962e+07	5.44183e+06	6.19357e+06	5.22616e+06
PA(16:1_18:2)	GP	PA	C37H67O8P	LMGP10010902	266903	286276	250394	157689	176781	170262	117591	123063	106666	54869.8	64141.3	69774.6
PA(18:1_18:2)	GP	PA	C39H71O8P	LMGP10010961	1.99423e+06	1.96434e+06	1.78051e+06	1.39449e+06	913286	1.31642e+06	524045	1.04115e+06	987647	465100	510755	257687
FFA(26:0)	FA	FFA	C26H52O2	LMFA01010026	125491	143081	126721	113523	114727	117713	135576	145867	166603	80904.6	80941	72042.8
FFA(28:0)	FA	FFA	C28H56O2	LMFA01010028	93832.2	56828.6	70601	73964.3	86962.8	63254.4	79355.5	78883.1	86997.9	55809.3	44673.8	44491.2
FFA(33:0)	FA	FFA	C33H66O2	LMFA01010033	177344	182740	171552	163769	157903	163059	157493	144724	161667	100410	96429.1	79567.2
FFA(34:0)	FA	FFA	C34H68O2	LMFA01010034	262618	291333	265368	256794	244446	246249	239070	232807	243849	142811	142605	114645
FFA(35:0)	FA	FFA	C35H70O2	LMFA01010035	399765	427828	398512	404831	363048	378546	370655	364278	382184	318135	292600	290056
FFA(36:0)	FA	FFA	C36H72O2	LMFA01010036	524845	538218	526929	605270	600038	582822	497421	502233	507919	426342	432829	401428
FFA(21:1)	FA	FFA	C21H40O2	LMFA01030909	45860.7	56142.3	39962.7	72248.5	87516.3	84532.1	60228.7	65611.4	61668.8	31076.7	20544.4	36617.6
FFA(36:1)	FA	FFA	C36H70O2	-	127108	129241	128377	121377	127334	122642	113043	115539	118107	97800.4	90864.2	85595.8
PE(O-18:0_18:1)	GP	PE-O	C41H82NO7P	LMGP02020047	22342.8	21023.7	19731.3	23407.5	21984.3	20553.3	17580	18565	18109	17466.5	15545.3	14210.2
PE(O-18:1_18:1)	GP	PE-O	C41H80NO7P	-	82230.8	85786.6	81000.6	76927.4	74574	75159.5	72951.4	77023.6	86731.5	65325.8	70664.5	56051.7
PE(O-20:0_18:2)	GP	PE-O	C43H84NO7P	LMGP02020073	9846.88	10586.7	10406.7	7459.7	8611.47	9320.35	9362.06	8662.72	9719.06	7566.55	7510.68	5912.95
PE(O-18:1_18:2)	GP	PE-O	C41H78NO7P	-	659102	639656	623856	635396	588680	624469	495329	531264	558409	541976	619830	470761
PE(O-18:2_18:1)	GP	PE-O	C41H78NO7P	-	11926.5	8967.96	9162.31	12428.4	13970.6	12626.3	10893.9	14848.5	10718.3	9162.37	8811.94	7754.9
PE(O-20:1_18:2)	GP	PE-O	C43H82NO7P	-	69909.4	64482.9	67451.1	75162.7	64403.3	65739.5	53595.9	54667.7	60420.5	58512.3	70614.7	55490.7
PE(O-18:1_20:4)	GP	PE-O	C43H78NO7P	-	18284.7	14370.1	12103.6	13681.1	16520.6	13489.7	15023.9	14171.7	13393	10018.4	11302	8803.71
PC(10:0_10:0)	GP	PC	C28H56NO8P	LMGP01010380	29531	37334.1	33519.7	40590.5	49146.8	47765.3	37373.6	36177.1	39484.3	20522.6	28718.4	23052.4
LNAPE(16:1/N-16:0)	GP	LNAPE	C37H72NO8P	-	185539	226873	223550	190152	159326	166490	124340	159445	153084	91286.5	92224.2	78502.4
LNAPE(16:0/N-18:1)	GP	LNAPE	C39H76NO8P	-	1.16182e+06	1.19364e+06	1.11053e+06	1.38359e+06	1.35785e+06	1.44286e+06	752800	852501	874183	686632	698086	630127
LNAPE(18:1/N-17:0)	GP	LNAPE	C40H78NO8P	-	42874.2	38972.7	33570.4	126544	113173	117294	33681.5	33181.9	38182.5	16833.1	23708.1	19590.5
LNAPE(18:1/N-18:2)	GP	LNAPE	C41H76NO8P	-	1.09918e+07	1.24835e+07	1.14325e+07	1.03845e+07	1.02248e+07	1.08203e+07	8.56406e+06	9.02605e+06	9.33892e+06	6.38399e+06	6.80163e+06	5.8458e+06
LNAPE(18:2/N-18:2)	GP	LNAPE	C41H74NO8P	-	6.66594e+07	6.82406e+07	6.17911e+07	5.09648e+07	5.2887e+07	5.04096e+07	4.05678e+07	4.5581e+07	4.63664e+07	2.23764e+07	2.31137e+07	1.81084e+07
PC(12:0_14:1)	GP	PC	C34H66NO8P	LMGP01011316	9128.23	8958.38	9002	11951.9	11582.9	13837.7	8077.5	10905.8	10966.7	4133.15	4218.38	3716.85
PC(13:1_18:2)	GP	PC	C39H72NO8P	-	1.66768e+06	1.76201e+06	1.48897e+06	1.68248e+06	1.76684e+06	1.81576e+06	2.15298e+06	2.23161e+06	2.54994e+06	1.43683e+06	1.4781e+06	1.23429e+06
PC(16:1_19:2)	GP	PC	C43H80NO8P	-	15761.4	32368.4	26222.9	29701.8	28903.2	22107.1	25499.8	25368.3	32882	10285.7	16291.4	8723.82
PC(18:2_19:2)	GP	PC	C45H82NO8P	-	1.77877e+06	2.03134e+06	1.89722e+06	2.19722e+06	1.94481e+06	2.14675e+06	1.92831e+06	2.17261e+06	2.23413e+06	752962	822162	762105
PE(12:0_17:1)	GP	PE	C34H66NO8P	LMGP02010364	89291.2	96005.8	86893.2	64553.2	76286.2	78592.6	55442.6	54635.9	59794.2	110931	113606	107644
PE(15:0_18:2)	GP	PE	C38H72NO8P	LMGP02010657	29610.6	26896.6	25021.5	14424.2	17404.8	18390	27821.9	18977.8	20371	17378.4	16990.6	21385.1
PE(17:0_18:2)	GP	PE	C40H76NO8P	LMGP02010546	403759	414191	414458	306147	306193	285781	286332	301197	298731	172286	195283	156742
PE(22:0_18:2)	GP	PE	C45H86NO8P	LMGP02010675	9979.65	8965.95	9242.39	6672.64	7501.18	6829.07	8072.49	8265.49	9729.08	4937.68	4905.88	3930.82
PE(16:0_18:3)	GP	PE	C39H72NO8P	LMGP02010685	320072	332020	365131	136313	142325	164030	131926	177978	171067	131914	105963	105599
PE(18:0_18:3)	GP	PE	C41H76NO8P	LMGP02010628	168498	164927	147691	74771.4	67114.3	90965.7	76524.7	93609.7	99529.8	55715.6	58299.5	44625.9
PE(18:1_19:2)	GP	PE	C42H78NO8P	-	65448.6	66402.4	58369.3	96070.3	108839	88183.4	143875	185922	184670	55321.5	64298.9	56702.8
PE(18:1_20:2)	GP	PE	C43H80NO8P	LMGP02010647	92884.6	101173	85415	79803.5	96122.7	97348.1	51446.3	70884.5	82177	37309.6	39333.4	38216.7
PE(18:1_18:3)	GP	PE	C41H74NO8P	LMGP02010643	196676	187475	154099	98060.4	94922.6	106137	96476.3	103556	115738	59825.6	59824.4	42707.7
PE(18:2_20:2)	GP	PE	C43H78NO8P	LMGP02010671	1.61886e+06	1.69396e+06	1.39486e+06	1.42378e+06	1.45654e+06	1.51476e+06	1.09037e+06	997359	1.14576e+06	509292	476157	467441
PE(18:2_18:3)	GP	PE	C41H72NO8P	LMGP02010664	3.80657e+06	3.79458e+06	3.43449e+06	1.75891e+06	1.71634e+06	1.70303e+06	1.7047e+06	1.81061e+06	2.06277e+06	1.10753e+06	1.06278e+06	904678
PE(18:2_20:3)	GP	PE	C43H76NO8P	LMGP02010672	322657	305701	264629	308442	304163	261712	322095	373862	367604	170035	130225	121378
PE(20:2_18:3)	GP	PE	C43H76NO8P	LMGP02010700	600736	552773	550040	491813	508501	520419	552119	708231	639605	277606	257041	232617
PE(18:2_22:5)	GP	PE	C45H76NO8P	-	127329	117741	128175	156765	114581	120711	109984	115752	108507	45436.4	53233.3	41152.1
PG(10:0_14:0)	GP	PG	C30H59O10P	LMGP04010993	142569	180082	162520	200664	214266	206026	152101	179600	174856	106786	114559	104334
PG(12:0_15:0)	GP	PG	C33H65O10P	LMGP04010047	3665.6	4152.83	4265.59	8105.07	6471.61	8694.22	6620.25	6001.07	7754.89	3532.46	3036.26	3171.81
PG(16:0_22:0)	GP	PG	C44H87O10P	LMGP04010705	71375.3	78573.5	65489.8	135879	112833	120605	64392.6	81567	72929.9	41389.8	49344.3	48491.1
PG(12:0_17:1)	GP	PG	C35H67O10P	LMGP04010051	745671	964072	785520	987876	1.13456e+06	1.1409e+06	745672	944122	948276	351401	377981	341819
PG(12:0_18:1)	GP	PG	C36H69O10P	LMGP04010941	33796.2	43552.2	34198.4	44354.4	46797.4	50089.8	33591.4	43604.3	39651.8	13941.8	15145.3	14619.1
PG(16:0_22:1)	GP	PG	C44H85O10P	LMGP04010199	592661	670976	626794	714327	712194	633897	580453	656259	680630	339347	299669	285540
PG(17:0_22:1)	GP	PG	C45H87O10P	LMGP04010245	55197.2	57893.3	45471.1	52183.9	52409.5	61535.2	50614.3	61209.5	58397.7	14082	18602.6	17388.1
PG(18:0_22:1)	GP	PG	C46H89O10P	LMGP04010320	528823	516971	501409	545466	520797	539529	492636	555045	537320	209955	211001	205343
PG(22:0_18:1)	GP	PG	C46H89O10P	LMGP04010946	642503	651236	615277	994624	937161	922564	723919	787175	794386	646527	587556	594674
PG(16:0_16:2)	GP	PG	C38H71O10P	-	102865	108548	73894.9	64950.2	52110.5	58083.2	31630.4	55015.5	45610.9	39927.4	29590.9	35339.7
PG(24:0_18:2)	GP	PG	C48H91O10P	-	199377	205741	203147	243005	215029	217638	209525	222172	225160	96690.3	85884	88408
PG(20:1_22:1)	GP	PG	C48H91O10P	LMGP04010554	52054.5	56308.5	52149.5	67453	48476.8	70056	59164	70255.5	79044.8	24035.9	28341.6	22490.6
PG(16:0_18:3)	GP	PG	C40H73O10P	LMGP04010372	148151	180386	130730	193650	172333	156445	155563	194466	203901	74376.4	82510.2	69817.7
PG(16:0_22:3)	GP	PG	C44H81O10P	-	183052	204683	134361	114241	116084	121079	93401.3	111111	150569	50925	95921.9	65960.2
PG(20:1_18:2)	GP	PG	C44H81O10P	LMGP04010541	614996	660526	522793	387295	359473	309283	359599	342736	404561	238126	256561	258144
PG(22:1_18:2)	GP	PG	C46H85O10P	LMGP04010363	139089	136988	129541	106818	86487.5	96530.5	93230.3	98295.7	121184	55786.5	43207.4	32909.6
PG(18:1_18:3)	GP	PG	C42H75O10P	LMGP04010330	363167	311651	300443	410558	449912	333888	386431	458354	456735	234319	233128	219994
PG(18:2_21:2)	GP	PG	C45H81O10P	-	332830	326638	320104	247518	223538	244815	226137	232707	264925	151825	146829	136090
PG(18:1_22:3)	GP	PG	C46H83O10P	-	237847	238384	211375	219357	221050	180153	165482	191352	217566	128813	125007	113749
PS(12:0_16:0)	GP	PS	C34H66NO10P	LMGP03010942	170788	225337	196397	232827	256608	262289	176155	217757	222049	84562.1	91260.6	85040.6
PS(18:0_21:0)	GP	PS	C44H84NO10P	LMGP03010319	145279	151790	139844	137409	126576	138833	109201	114758	119878	60920.3	62405.5	57369.5
PS(19:0_18:1)	GP	PS	C43H82NO10P	LMGP03010332	103941	90350.1	86054.4	188616	162541	165033	118957	131209	149551	106353	82630.3	78693.3
PS(21:0_16:1)	GP	PS	C43H82NO10P	LMGP03010681	119480	133146	111927	171559	166465	150428	114332	113178	102855	92903.9	86228.5	76816.2
PS(21:0_17:1)	GP	PS	C44H84NO10P	LMGP03010272	36830.4	42245.1	47367.2	48345.4	39573.5	40518.1	25579.3	35851.5	41215	10816.2	18925.5	12863.4
PS(18:0_22:1)	GP	PS	C45H84NO10P	LMGP03010320	84209.2	92407	78973.6	91627.6	94564	95472	82795.9	92544.6	77575.8	33990.7	37599.6	30531.2
PS(21:0_20:1)	GP	PS	C47H90NO10P	LMGP03010693	41979.6	42637	41570.3	37121	32178.8	38081.3	28222	33101.3	33239	18998.8	17651.6	15323.1
PS(23:0_18:1)	GP	PS	C47H90NO10P	-	130630	127833	124364	103551	99641.5	111577	81624	94115	98100.2	51307.8	51240.6	46052.6
PS(15:0_18:2)	GP	PS	C39H76NO10P	LMGP03010344	26071.9	28250.4	18885.2	24763.8	24403.1	21679.7	33167.4	33539.9	34142.7	16139.6	14083.4	12425.4
PS(18:1_18:1)	GP	PS	C42H78NO10P	LMGP03010030	61655.2	63041.6	50120.4	43641.7	64543.3	70416.9	112107	129606	123319	94555.4	116917	100362
PS(19:0_18:2)	GP	PS	C43H80NO10P	LMGP03010354	246476	239871	186396	166433	160396	193684	144839	123765	188014	138015	141474	114282
PS(23:0_18:2)	GP	PS	C47H88NO10P	-	1.24337e+06	1.2934e+06	1.2154e+06	1.35218e+06	1.23481e+06	1.30838e+06	1.21608e+06	1.34713e+06	1.28337e+06	555220	530276	513987
PS(16:0_20:3)	GP	PS	C42H76NO10P	LMGP03010595	178579	180542	187466	223848	197723	222612	126897	129048	154766	106259	121958	94454
PS(19:1_18:2)	GP	PS	C43H78NO10P	LMGP03010493	45839.2	51540.1	47844.8	37086.7	37881.1	42656.1	30629.2	30705.2	47615.1	33110.3	43432.7	35464.6
PS(18:1_20:2)	GP	PS	C44H84NO10P	LMGP03010334	181831	175591	149780	137316	130803	125758	115717	118489	132512	123127	137259	118881
PS(18:1_21:2)	GP	PS	C45H82NO10P	-	143317	118623	100036	111927	98669.1	111899	92970.3	91017.7	102860	65331.3	67197.2	48427.8
PS(21:0_18:3)	GP	PS	C45H82NO10P	LMGP03010391	278174	285193	281095	319669	339501	289090	303344	327383	370242	228291	198517	182938
PS(18:2_18:2)	GP	PS	C42H76NO10P	LMGP03010023	3.54448e+06	3.68824e+06	3.46342e+06	2.70473e+06	2.48974e+06	2.51906e+06	2.44165e+06	2.59788e+06	2.68229e+06	1.89016e+06	2.10901e+06	1.6994e+06
PS(18:1_20:3)	GP	PS	C44H84NO10P	LMGP03010335	3.48567e+06	3.23942e+06	3.08847e+06	2.50638e+06	2.27079e+06	2.36414e+06	2.05743e+06	2.32262e+06	2.41904e+06	2.42816e+06	2.51471e+06	2.24596e+06
PS(18:2_20:2)	GP	PS	C44H84NO10P	LMGP03010358	264266	227002	234890	242284	237109	172490	215376	247325	237827	134684	123255	118102
PS(18:2_18:3)	GP	PS	C42H76NO10P	LMGP03010351	76629.9	101228	77064	60497.1	47233.7	28920.5	34788.6	48699	82102.1	48261.6	26827	36247.4
PS(18:1_20:4)	GP	PS	C44H84NO10P	LMGP03010631	1.9331e+06	2.03774e+06	1.9363e+06	2.10736e+06	1.91514e+06	1.71043e+06	1.49244e+06	1.78023e+06	2.08329e+06	1.28026e+06	1.15296e+06	1.05491e+06
PS(18:2_20:3)	GP	PS	C44H84NO10P	LMGP03010359	3.11433e+06	3.18128e+06	2.79112e+06	2.75106e+06	2.79408e+06	2.67233e+06	2.43762e+06	2.62675e+06	2.6995e+06	1.77225e+06	1.65095e+06	1.49165e+06
PS(18:2_20:4)	GP	PS	C44H84NO10P	LMGP03010632	1.22335e+07	1.43488e+07	1.10435e+07	1.18958e+07	1.14117e+07	1.13176e+07	8.40116e+06	9.89426e+06	1.02918e+07	5.25751e+06	4.81653e+06	4.21928e+06
PS(18:3_20:3)	GP	PS	C44H84NO10P	LMGP03010388	48546.8	74236.7	71541.5	58279.7	46915	54873.5	49764.9	56703.9	59918.5	36652.4	27704	27275.2
PI(15:0_19:1)	GP	PI	C43H81O13P	LMGP06010117	22655.3	29898.2	12119	31967	7680.12	27659.6	32776.5	28030.4	33689.9	18686.8	22746.6	19656.4
PI(14:1_18:1)	GP	PI	C41H75O13P	LMGP06010088	32505	26075.7	29939.6	34452.4	26958.2	33462	25134.7	33508.5	31688.6	13963.7	11165.5	8373.82
PI(15:0_19:2)	GP	PI	C43H79O13P	-	302998	356007	298252	267355	281556	283170	296325	310807	304185	153614	179269	143651
PI(12:0_22:4)	GP	PI	C43H75O13P	LMGP06010035	12054.8	14818.2	11532.7	13902.7	15460.1	17346	11645.4	13497.4	13613.3	9460.45	10656.4	8262.3
PA(18:0_21:0)	GP	PA	C42H83O8P	LMGP10010317	43126.3	39034.3	37453.2	48760	48016.3	45322.6	33345.2	37140.8	35868.8	20591.5	21281.5	16108.9
PA(20:0_18:2)	GP	PA	C41H77O8P	LMGP10010354	139474	137715	125866	144702	132493	136403	101338	117546	123096	122588	127635	111122
PA(20:0_18:3)	GP	PA	C41H75O8P	LMGP10010383	44406.6	48341.9	47219.8	38818	42665.2	33761.4	30257.3	40883.5	41792.2	22991.8	24105.4	18014.1
PA(10:0_20:4)	GP	PA	C33H57O8P	-	5213.59	6479.11	6399.5	6929.89	7181.34	9271.48	5280.75	6987.17	7363.59	3461.55	4121.92	3104.25
PA(12:0_18:4)	GP	PA	C33H57O8P	LMGP10010054	272361	322475	295016	343692	367173	380256	265686	327491	338190	194896	213269	199253
PA(12:0_22:4)	GP	PA	C37H65O8P	LMGP10010065	13173	14910.8	15357.9	14795	15803.4	18364.2	10587.4	15680.6	14401.8	8201.03	10202.5	6646.37
PA(12:0_20:5)	GP	PA	C35H59O8P	LMGP10010061	5086.92	5589.05	6121.82	8027.14	7065.63	7038.8	5266.8	6209.57	8218.17	6987.11	6615.82	6338.81
PA(16:1_22:5)	GP	PA	C41H69O8P	-	31516.8	38682	36042.3	27356.1	26548	28615.8	19639.8	22409.6	21608.1	10617.6	7738.53	4711.87
PC(13:0_16:0)	GP	PC	C37H74NO8P	LMGP01011342	32861.4	21573.7	17771.4	31372.3	27978.2	31531.2	17930	22335.6	17264	6087.92	10462.4	1217.58
LPI(16:0/0:0)	GP	LPI	C25H49O12P	LMGP06050002	2705.59	2545.89	3641.7	27430.9	28159.8	30787.9	10878	13596.8	12124.4	1166.15	233.231	233.231
PA(18:1_16:3)	GP	PA	C37H65O8P	-	3315.56	3042.78	3503.93	9840.15	7332.35	7725.67	6362.71	8191.93	8744.96	743.247	148.649	148.649
PGE2	FA	Eicosanoid	C20H32O5	LMFA03010003	17134.2	18726	14190.5	9274.08	6934.22	10089.4	9933.45	11155.7	11508.1	1386.84	1386.84	1386.84
FFA(24:0)	FA	FFA	C24H48O2	LMFA01010024	11059.5	9136.05	14250.8	14312.5	12266	14369.2	9602.55	11451.6	9456.42	1827.21	1827.21	1827.21
FFA(20:2)	FA	FFA	C20H36O2	LMFA01030130	5584.33	5584.33	5584.33	186123	167600	123214	100192	58222.5	128995	49667.8	39593.4	27921.6
PC(16:1_16:1)	GP	PC	C40H76NO8P	LMGP01010682	19835.7	28513.7	17849.9	6151.58	21901.2	22960.1	14090.6	19607	19565.3	1230.32	1230.32	1230.32
PC(18:1_22:5)	GP	PC	C48H84NO8P	-	19377.3	23220.5	14973.2	1668.3	1668.3	1668.3	14834.4	17613.5	16719.2	13034.9	8341.49	14859.9
PG(16:0_16:1)	GP	PG	C38H73O10P	LMGP04010910	10238.8	8311.61	12206.9	12254.6	8758.14	8624.09	11050.8	9453.54	11811.5	1621.32	1621.32	1621.32
PI(16:0_16:1)	GP	PI	C41H77O13P	LMGP06010881	20761.2	10684.4	12686.4	8171.69	10213.5	6104.98	8220.49	12346.9	10149.7	1221	1221	1221
LPA(18:3)	GP	LPA	C21H37O7P	LMGP10050023	33885.2	35560.4	28573.3	20055.2	19791	21839	10089.1	9003.12	9225.31	1800.62	1800.62	1800.62
LPA(22:5)	GP	LPA	C25H39O7P	-	4218.84	4407.37	4333.52	13951.6	13274.9	14281.8	4438.68	4770.56	4914.54	843.768	843.768	843.768
FFA(25:0)	FA	FFA	C25H50O2	LMFA01010025	20761.5	22367.5	17640.2	34154.8	38215	47060.2	16448.1	16906.1	29213.4	3289.63	3289.63	3289.63
FFA(26:1)	FA	FFA	C26H50O2	LMFA01030873	32413.4	35469.1	31294.8	41764.5	39245.4	37388	29078.9	26725.2	37376.2	5345.04	5345.04	5345.04
FFA(36:6)	FA	FFA	C36H60O2	LMFA01030843	142472	119930	91669.2	176552	115380	153603	126916	106609	121678	18333.8	18333.8	18333.8
PG(18:1_19:1)	GP	PG	C43H81O10P	LMGP04010492	763.844	763.844	763.844	8454.53	10439.5	3819.22	10301.7	15093.7	14067.8	14034.9	19907.8	7503.88
PG(16:0_22:2)	GP	PG	C44H83O10P	LMGP04010200	9647.69	11698.5	9017.42	11014.5	10757.8	15106.8	4738.46	4865.57	3093.99	618.798	618.798	618.798
PS(21:0_18:2)	GP	PS	C45H84NO10P	LMGP03010686	127848	144472	131129	137121	92279.5	102787	113338	62010.9	120984	12402.2	12402.2	12402.2
Chenodeoxycholic acid	ST	BA	C24H40O4	LMST04010032	2348.91	2348.91	2348.91	43778.1	38842.5	42534.9	11744.6	12189.2	13655.4	2348.91	2348.91	2348.91
PE(16:0_18:0)	GP	PE	C39H78NO8P	LMGP02011225	2946.33	2946.33	2946.33	26975.2	29654.6	31538.4	17955.5	16448.9	17209.7	2946.33	2946.33	2946.33
PE(16:0_19:1)	GP	PE	C40H78NO8P	LMGP02010509	16586.5	16586.5	16586.5	344778	303865	321071	16586.5	16586.5	16586.5	16586.5	16586.5	16586.5
PA(16:0_20:0)	GP	PA	C39H77O8P	LMGP10010863	10089.4	10089.4	10089.4	203044	170300	155957	10089.4	10089.4	10089.4	10089.4	10089.4	10089.4
PA(16:0_22:0)	GP	PA	C41H81O8P	LMGP10010704	2027.14	2027.14	2027.14	34235.9	36187.4	43048.4	2027.14	2027.14	2027.14	2027.14	2027.14	2027.14
